# Supplementary material for: How well do whole exome sequencing results correlate with medical findings? A study of 89 Mayo Clinic Biobank samples
Source: Front Genet. 2015 Jul 24;6:244. doi: 10.3389/fgene.2015.00244 (PMC4513238; doi:10.3389/fgene.2015.00244)
Supplement: Table S2 — Representative set of 200 unique diagnoses abstracted from chart review of the 89 participants. [file Table2.XLS]

## Sheet: TableS2
S2 Table: Representative set of 200 unique diagnoses abstracted from chart review of the 89 participants
Abdominal aortic aneurysm
Acquired Protein S deficiency
Acute Respiratory Distress Syndrome
Adenocarcinoma of lung
Attention deficit hyperactivity disorder
Age-related macular degeneration
Alcohol dependency
Allergies
Alopecia
Alveolarhemmorhage
Anemia and thrombocytopenia
Anterior basement membrane dystrophy (ophtho)
Antiphospholipid antibody syndrome
Anxiety
Aortic stenosis
Asthma
Atherosclerosis
Atrial Fibrillation
Atrial Septal Defect
Atrophic kidney
Barrett esophagus
Basal cell carcinoma / squamous cell carcinoma
Basal cell skin cancer
Bells palsy
Benign prostatic hyperplasia
Bilateral vitreous detachments
Bipolar disorder
Bladder cancer
Blepharospasm
Breast cancer
Cardiac arrest
Carotid Artery Stenosis
Carpal tunnel
Cataract
Cerebrovascular disease
Cholelithiasis
Choroidal nevus
Chronic hepatitis
Chronic Obstructive Pulmonary Disease
Chronic renal disease
Colon cancer
Colon polyps
Congestive heart failure
Corneal epithelial defect
Coronary artery disease
Cricopharyngeal hypertrophy
Crohns Disease
Cryptogenic cirrhosis
Cystoid macular degeneration
Deep vein thrombosis
Degenerative joint disease
Depression
Diabetes mellitus type 2
Diabetic retinopathy
Diastolic dysfunction
Dilated cardiomyopathy
Dry eye syndrome
Duane syndrome
Duodenal/gastric cancer
Dupuytren's contracture
Eczema
Elevated liver function tests
Elevated lipoprotein
Endometriosis
Enlarged aortic root at sinus of valsalva
Enterocutaneous fistula and abscess
Esophageal issues
Extensive arterial occlusive disease
Extensive peripheral vascular disease
FactorVLeiden
Gait dysequilibrium
Gall stone pancreatitis
Gastroesophageal Reflux Disease
Gastroparesis
Giant cell arteritis
Glaucoma
Goiter
Gout
Graves disease
Headaches
Hearing loss
Hiatal hernia
High blood pressure
High calcium
High glucose
High lipds
Hoarseness
H. Pylori
Hypercapnic respiratory failure
Hypertrophic cardiomyopathy
Hypogonadisms and thyroidism
Hypothyroidism
Idiopathic pulmonary fibrosis
Iliac artery dissection
Immunecomplex glomerulonephritis
Sustained ventricular tachycardia
Infiltrating lobular breast cancer
Insulin-Dependent Diabetes Mellitus
Intracranial hemorrhage
Iritis
Irritable Bowel Syndrome
Ischemic cardiomyopathy
Keratoconus
Kidney stone
Laryngeal squamous cell cancer
Larynx
Lipsarcoma of pancreas
Livedo reticularis
Long QTc
Loss of smell
Low back pain
Low levels vitamin B12
Lumbar stenosis
Lung cancer
Macrocytosis
Macular Degeneration
Manic-depressive
Melanoma
Memory change
Meningiomas
Metastatic paraganglioma
Microhematuria
Migraines
Mitral stenosis
Mixed connective tissue disease
Myelodysplastic syndrome
Nasal polyps
Nephrolithiasis
Nodular regenerative hyperplasia of the liver
Nonalcoholic Steatohepatitis
Nonischemic dilated cardiomyopathy
Obesity
Ocular hypertension
Orthostatic hypotension
Osteopenia
Osteoporosis
Pancreatic cancer
Pancreatitis
Panic disorder
Parathyroid adenoma
Paroxysmal supraventricular tachycardia
Pericarditis
Periodic leg movement disorder
Peripheral edema
Peripheral neuropathy
Peripheral retinal degeneration
Peripheral vascular disease
Pneumonia
Polymyalgia rheumatica
Portal hypertension and ascites
Progressive multiple sclerosis
Prolonged QTc
Prostate cancer
Pseudoexfoliation of eyes
Psoriasis
Pulmonary embolism
Pulmonary hypertension
Pulmonay fibrosis
Ramsay-Hunt neuropathy (post herpetic ophthalmic)
Rectal cancer
Reflux esophagitis
Renal cell cncer
Restless leg syndrome
Restrictive cardiomyopathy
Retinal detachment
Retinal vein occlusion
Retinoschisis
Retroperitoneal bleed
Rheumatic valvular heart disease with CHF
Rheumatoid arthritis
Rosacea
Sarcoidosis
Sclerosing mesenteritis
Seizures
Sensorineural hearing loss
Seronegative rheumatoid arthritis
Seropositive rheumatoid arthritis
Sick sinus syndrome
Skin cancer
Sleep apnea
Small bowel leiomyosarcoma/stromal cell tumor
Spinal stenosis
Squamous cancer of tongue
Stroke
Subdural hematoma
Substance abuse
Thoracic aortic aneurysm
Thyroid dysfunction
Transient ischemic attack
Tremor
Trigger finger
Type 1 diabetes
Ulcerative colitis
Urolithiasis
Valvular heart disease
Varicose veins
Venous stasis ulcers
Vitiligo
Vocal cord and colon polyps
Herpes Zoster
