# Supplementary material for: How well do whole exome sequencing results correlate with medical findings? A study of 89 Mayo Clinic Biobank samples
Source: Front Genet. 2015 Jul 24;6:244. doi: 10.3389/fgene.2015.00244 (PMC4513238; doi:10.3389/fgene.2015.00244)
Supplement: Table S4 — Representative set of 100 non-disease entries in HGMD/OMIM excluded from further evaluation. [file Table4.XLS]

## Sheet: TableS4
S4 Table: Representative set of 100 non disease entries in HGMD/OMIM excluded from further evaluation
abo blood system
adult height association
adult height, association with
allogenic cytotoxic t lymphocyte response
altered 53 binding
altered activity
altered binding
altered enzyme activity
altered flavonoid metabolism
altered folding
altered methylation
altered odor perception.
altered p53 binding
altered promoter activity
altered receptor function
altered recombination frequency
altered substrate specificity.
altered substrate uptake
altered tamoxifen response
anhaptoglobinemia
association with cognitive ability
association with male infertility
association with serum b12 level
asthenozoospermia |male infertility
azoospermia, non-obstructive
bile acid amidation defect
blood group variation
body mass index, associated with
brain developmental delay
calcium influx
chronic hcv infection, association with
cognitive ability, association with
combined nuclear hormone receptor resistance
concentratic nucleoside transporter deficiency
decreased function
decreased protein stability.
drug addiction, association with
earwax wet
elevated urinary copper
globozoospermia
gov platelet antigen variation
group variant|channel-forming integral protein deficiency
guillain-barre syndrome, reduced risk, association with
hepatitis b, chronic, association with
hepatitis b infection outcome, association with
hiv suseptibility
hla null allele (with no disease noted)
impaired receptor function associated with reduced risk for leprosy etc.
impaired visuospatial constructive cognition
improved memory performance
improved memory performance, association with
increased glucose tolerance, association with
increased ige levels in females, association with
increased molecular brain aging, association with
increased promoter activity
increased tarc serum level
increased transcription
instability of central apparatus proteins
kiningen deficiency
kir2dl3 variant
lowe c3 plasma levels & factor b activation
mild malaria, increased risk, association with
muscle creatine kinase deficiency
nth endonuclease iii-like 1 deficiency
obesity, modifier of risk, association with
obesity, reduced risk, association with
olfactory receptor deficiency
oligospermia, reduced risk, association with
perinatal hic transmission
pharmocologic resistance to epileptic drugs
physical aggression
potential protein deficiency
preterm birth, association with
qrs interval association
qrs interval, association with
quinine taste sensitivity
receptor deficiency
receptor variant
reduced bmi, in copd, association with
reduced enzyme activity
reduced enzyme activity, null allele,
reduced expression
reduced ggn1 binding activity
reduced physical aggression, association with
reduced surface expression
reduced transcription
reduced transport activity|iminoglycinuria
reduced ubiquitin binding
reduced zinc in milk
rheumatoid arthritis, reduced risk, association with
sensitivity to glutamate (taste)
severe chylothorax, poor response to therapy
short sleep cycle
spermatogenic failure
spermatogenic failure, association with
total body bone mineral density, association
transporter activity
tuberculosis, susceptibility to, association with
xx sex reversal|xx sex reversal, ppk and scc
zinc in breast milk, reduced
