# Supplementary material for: How well do whole exome sequencing results correlate with medical findings? A study of 89 Mayo Clinic Biobank samples
Source: Front Genet. 2015 Jul 24;6:244. doi: 10.3389/fgene.2015.00244 (PMC4513238; doi:10.3389/fgene.2015.00244)
Supplement: Table S10 — Genetic details for all Tier-1 SNVs. [file Table10.XLSX]

## Sheet: snv.tier1
geneList	GenotypeClass	Position	aminoAcids	HGMD phenotype assoiated with the gene	HGMD phenotype assoiated with this exact variant in gene	MIM#	ADmono	AD/AR	digenic	AR	XL-R	XL-D	Y-L	SNP or risk modifier or HLA
AADAC	TC	151545958	*/Q	Tourette syndrome |Reduced enzyme activity		NA	y	_	_	_	_	_	_	_
ABCA13	GT	48237905	G/*	Autism|Bipolar disorder |Schizophrenia |Schizophrenia / bipolar disorder / depression |Schizophrenia / depression		NA	_	_	_	_	_	_	_	yes
ABCA13	AC	48375017	-	Autism|Bipolar disorder |Schizophrenia |Schizophrenia / bipolar disorder / depression |Schizophrenia / depression		NA	_	_	_	_	_	_	_	yes
ABCA13	GT	48237905	G/*	Autism|Bipolar disorder |Schizophrenia |Schizophrenia / bipolar disorder / depression |Schizophrenia / depression		NA	_	_	_	_	_	_	_	yes
ABCA3	GA	2354140	Q/*	Respiratory distress, neonatal |Respiratory distress syndrome|Respiratory distress|Reduced lung function/increased risk of COPD, association with.|Pulmonary hypertension|Pneumonitis, desquamative interstitial|Pneumonia, neonatal interstitial|Pneumomediastinum|Neonatal respiratory distress / interstitial lung disease|Lung disease, interstitial|Cerebropulmonary dysgenetic syndrome|Chronic lung dise…	Fatal surfactant deficiency	601615				y
ABCB11	CT	169851858	-	Intrahepatic cholestasis, familial progressive |Intrahepatic cholestasis, familial progressive 2|Intrahepatic cholestasis, familial progressive, association with |Oestrogen-induced cholestasis, association with|Primary biliary cirrhosis, association with|Prolonged neonatal hepatitis|Reduced transport activity|Spherocytosis and intrahepatic cholestasis|Intrahepatic cholestasis, familial benign|Int…	Intrahepatic cholestasis, familial progressive 2	603201				y
ABCB7	CT	74334588	-	Sideroblastic anaemia and ataxia		300135					y
ABCB7	CT	74334588	-	Sideroblastic anaemia and ataxia		300135					y
ABCB7	CT	74334588	-	Sideroblastic anaemia and ataxia		300135					y
ABCC6	CT	16256849	-	Pseudoxanthoma elasticum & Moya Moya disease |Pseudoxanthoma elasticum with angioid streaks |Pseudoxanthoma elasticum, association with|Pseudoxanthoma elasticum, autosomal dominant|Pseudoxanthoma elasticum, autosomal recessive|Pseudoxanthoma elasticum|May contribute to angioid streaks in PXE patients|Generalized arterial calcification of infancy|Coronary artery disease, association with|Angioid s…		603234				y
ABCG8	CT	44078761	R/*	Smaller decline in cholesterol synthesis after weight loss|Sitosterolaemia|Reduced serum noncholesterol sterols, association with|Reduced serum noncholesterol sterols|Reduced LDL-C concentrations, association with|Lower total cholesterol levels, association with|Ischemic stroke in young men, reduced risk|Increased serum cholesterol, in low-cholesterol consumers|Increased risk of gallstone suscept…	Sitosterolaemia	605460				y
ACADSB	TG	124813221	Y/*	Higher systolic blood pressure in women, association|Higher diastolic blood pressure in women, association with|Autism and mental retardation|2-Methylbutyryl-CoA dehydrogenase deficiency		600301				y
ACSM3	CG	20802007	Y/*	Reduced promoter activity|Increased expression|Hypertension, association with		145505	_	_	_	_	_	_	_	yes
ACSM3	CG	20802007	Y/*	Reduced promoter activity|Increased expression|Hypertension, association with		145505	_	_	_	_	_	_	_	yes
ACTN3	GC	66314411	M/I	Muscle fibre type distribution|Muscle strength in response to strength training, association with|Muscle strength in response to strength training, association with in women|Reduced glycogen phosphorylation activity|Smaller thigh muscle in elderly women, association with|Thigh muscle mass, association with|Lower handgrip strength, association with|Lower bone mineral density, association with|High…		102574								y
AGGF1	CT	76358988	R/*	Klippel-Trenaunay syndrome		NA	_	_	_	_	_	_	_	y
AGTR2	CT	115303963	Q/*	Reduced mRNA splicing efficiency, association with|Preeclampsia, association with|Mental retardation, X-linked|Mental retardation, pervasive developmental disorder, and epilepsy |Left ventricular hypertrophy, association with|Increased glomerular filtration rate, in males|Higher left ventricle mass index in HCM, association		300034					y
AGXT2	CT	35013058	-	Hyper-beta-aminoisobutyric aciduria		NA	_	_	_	y	_	_	_	_
AHI1	CA	135763771	G/*	Potential protein deficiency|Obesity, association with|Nephronophthisis, modifier of|Molar tooth sign & superior vermian dysplasia|Joubert syndrome, modifier of|Joubert syndrome		608894				y
ALAS2	CT	55054238	M/I	Sideroblastic anaemia, X-linked|Sideroblastic anaemia|Severe iron overload|Porphyria, X-linked without anaemia/iron overload|Porphyria, erythropoietic, modifier of		301300						y
ALK	CA	29455305	G/*	Neuroblastoma		105590	y
AMACR	CA	33989587	E/*	Prostate cancer risk, association with|Increased gene expression|Complex I deficiency|Cerebellar ataxia, late-onset autosomal recessive|Altered splicing |Alpha methylacyl CoA racemase deficiency |Advanced distal colorectal adenoma, increased risk, association|Adult-onset|Adenoma, risk, association with|Prostate cancer, increased risk, association with		604489				y
ANKK1	CT	113270897	R/*	Nicotine dependence, association with|Potential protein deficiency|Reduced DRD2 receptor density		608774								y
ANO6	TA	45686703	M/K	Scott syndrome (bleeding disorder)		608663				y
ANO7	CT	242128114	R/*	Glaucoma, primary congenital		NA	CNV VUS	_	_	_	_	_	_	_
ANO7	CT	242128114	R/*	Glaucoma, primary congenital		NA	_	_	_	y	_	_	_	_
AOAH	CA	36561695	G/*	Colorectal cancer, increased risk, association with		NA	_	_	_	_	_	_	_	yes
AOAH	GA	36589070	R/*	Colorectal cancer, increased risk, association with		NA	_	_	_	_	_	_	_	yes
APEX1	GA	20925510	W/*	Gastric cancer, association with|Glioblastoma, reduced risk, association with|Lung cancer, reduced risk, association with|Lung cancer, smoking related, association with|Renal cell carcinoma, increased risk, association with|Ulcerative colitis, increased risk|Colorectal cancer, reduced risk, association with|Colorectal cancer, association with|Amyotrophic lateral sclerosis|Amyotrophic lateral scle…		NA	_	_	_	_	_	_	_	yes
APOB	AT	21225598	Y/*	Hypobetalipoproteinaemia|Hypobetalipoproteinemia-induced nonalcoholic steatohepatitis|Hypocholesterolaemia |Hypocholesterolaemia, association with|Increased apoB and cholesterol levels, association with|Increased cholesterol levels|Ischaemic stroke, association with |Oligoasthenoteratozoospermia, association with|Hypertriglyceridaemia |Hypercholesterolaemia |Altered APOB levels |Aortic stenosis, …		107730		y
ARL11	GA	50205029	W/*	Prostate cancer, increased risk, association with|Ovarian cancer risk|Cancer, association with	Cancer, association with	NA	_	_	_	_	_	_	_	yes
ASCC1	TC	73857092	*/W	Barrett oesophagus/oesophageal adenocarcinoma		614215	_	_	_	_	_	_	_	yes
ASXL1	AT	31021568	K/*	Bohring-Opitz syndrome|Systemic mastocytosis with associated non-mast cell lineage disease		612990	yes	_	_	_	_	_	_	_
ASXL1	CT	31021130	Q/*	Bohring-Opitz syndrome|Systemic mastocytosis with associated non-mast cell lineage disease		612990	yes	_	_	_	_	_	_	_
ATP2B4	CT	203708794	R/*	Autism		NA	_	_	_	_	_	_	_	yes
AURKC	CG	57746411	Y/*	Infertility, male|Large-headed spermatazoa|Potential protein deficiency	Potential protein deficiency	NA	_	_	_	_	_	_	_	yes
BCAP31	CA	152989470	-	Liver disease, sensorineural deafness, dystonia & intellectual disability		NA	_	_	_	_	yes	_	_	_
BCAP31	AA	152989470	-	Liver disease, sensorineural deafness, dystonia & intellectual disability		NA	_	_	_	_	yes	_	_	_
BCAP31	CA	152989470	-	Liver disease, sensorineural deafness, dystonia & intellectual disability		NA	_	_	_	_	yes	_	_	_
BCAP31	AA	152989470	-	Liver disease, sensorineural deafness, dystonia & intellectual disability		NA	_	_	_	_	yes	_	_	_
BCAP31	CA	152989470	-	Liver disease, sensorineural deafness, dystonia & intellectual disability		NA	_	_	_	_	yes	_	_	_
BCAP31	CA	152989470	-	Liver disease, sensorineural deafness, dystonia & intellectual disability		NA	_	_	_	_	yes	_	_	_
BCAP31	CA	152989470	-	Liver disease, sensorineural deafness, dystonia & intellectual disability		NA	_	_	_	_	yes	_	_	_
BCMO1	GT	81301551	E/*	Hypercarotenemia and hypovitaminosis A|Altered beta-carotene metabolism, association with		605748	y
BRCA2	AT	32972626	K/*	Ovarian / peritoneal carcinoma|Oesophageal squamous cell carcinoma|Oesophageal carcinoma |Oesophageal cancer, association with|Ocular melanoma|Medulloblastoma |Male BC risk|Lung cancer |Lunc cancer|Liver cancer|Ovarian cancer|Ovarian carcinoma|Ovarian insufficiency, primary |Reactive lymphoid hyperplasia |Prostate cancer, high-grade|Prostate cancer |Promyelocytic leukemia |Potential protein defic…	Breast cancer, association with	600185		y
BTN2A1	GA	26458867	M/I	Metabolic syndrome in Japanese, association with|Myocardial infarction in Japanese, increased risk, association with		NA	_	_	_	_	_	_	_	yes
BTN2A1	GA	26458867	M/I	Metabolic syndrome in Japanese, association with|Myocardial infarction in Japanese, increased risk, association with		NA	_	_	_	_	_	_	_	yes
BTN2A1	GA	26458867	M/I	Metabolic syndrome in Japanese, association with|Myocardial infarction in Japanese, increased risk, association with		NA	_	_	_	_	_	_	_	yes
BTN2A1	GA	26458867	M/I	Metabolic syndrome in Japanese, association with|Myocardial infarction in Japanese, increased risk, association with		NA	_	_	_	_	_	_	_	yes
C11orf65	CT	108277509	W/*	Glycemic response to metformin in T2D patients, assoc with		613541	_	_	_	y	_	_	_	_
C11orf65	CA	108277873	E/*	Glycemic response to metformin in T2D patients, assoc with		613541	_	_	_	y	_	_	_	_
C1R	GT	7188562	S/*	Complement C1r deficiency		613785	_	_	_	y	_	_	_	_
C1R	GT	7188562	S/*	Complement C1r deficiency		613785	_	_	_	y	_	_	_	_
C1R	GT	7188562	S/*	Complement C1r deficiency (a cause of SLE LL)		613785	_	_	_	y	_	_	_	_
C9	GT	39342214	C/*	Complement C9 deficiency|Age-related macular degeneration, neovascular, reduced risk	Complement C9 deficiency	120940				y
C9	GT	39342214	C/*	Complement C9 deficiency|Age-related macular degeneration, neovascular, reduced risk	Complement C9 deficiency	120940				y
CA8	CT	61144842	-	Ataxia, cerebellar hypoplasia|Cerebellar ataxia and quadrupedal locomotion|Cerebellar ataxia, mental retardation & dysequilibrium syndrome 3		114815				y
CARD14	CT	78164690	R/*	Psoriasis, association with|Psoriasis|Pityriasis rubra pilaris		607211	yes	_	_	_	_	_	_	_
CARD9	CG	139259592	-	Ankylosing spondylitis, association with|Fungal infections, susceptibility to|Inflammatory bowel disease, protection against, association with	Inflammatory bowel disease, protection against, association with ?	607212				y
CASP5	GA	104866515	R/*	Lung cancer, association with		NA	_	_	_	_	_	_	_	yes
CASP8	TC	202122956	M/T	Glioma|HPV infection, increased risk|Lung cancer, association with|Ovarian cancer, reduced risk, association with|Renal cell carcinoma, reduced risk, association with|Semen apoptosis/quality, association with|Squamous cell carcinoma of the head and neck, reduced risk|Coal workers' pneumoconiosis, association with|Caspase 8 deficiency|Aggressive prostate carcinoma, reduced risk, association with|B…		601763				y
CASP8	TC	202122956	M/T	Glioma|HPV infection, increased risk|Lung cancer, association with|Ovarian cancer, reduced risk, association with|Renal cell carcinoma, reduced risk, association with|Semen apoptosis/quality, association with|Squamous cell carcinoma of the head and neck, reduced risk|Coal workers' pneumoconiosis, association with|Caspase 8 deficiency|Aggressive prostate carcinoma, reduced risk, association with|B…		601763				y
CASP8	TC	202122956	M/T	Glioma|HPV infection, increased risk|Lung cancer, association with|Ovarian cancer, reduced risk, association with|Renal cell carcinoma, reduced risk, association with|Semen apoptosis/quality, association with|Squamous cell carcinoma of the head and neck, reduced risk|Coal workers' pneumoconiosis, association with|Caspase 8 deficiency|Aggressive prostate carcinoma, reduced risk, association with|B…		601763				y
CASP8	TC	202122956	M/T	Glioma|HPV infection, increased risk|Lung cancer, association with|Ovarian cancer, reduced risk, association with|Renal cell carcinoma, reduced risk, association with|Semen apoptosis/quality, association with|Squamous cell carcinoma of the head and neck, reduced risk|Coal workers' pneumoconiosis, association with|Caspase 8 deficiency|Aggressive prostate carcinoma, reduced risk, association with|B…		601763				y
CASP8	TC	202122956	M/T	Glioma|HPV infection, increased risk|Lung cancer, association with|Ovarian cancer, reduced risk, association with|Renal cell carcinoma, reduced risk, association with|Semen apoptosis/quality, association with|Squamous cell carcinoma of the head and neck, reduced risk|Coal workers' pneumoconiosis, association with|Caspase 8 deficiency|Aggressive prostate carcinoma, reduced risk, association with|B…		601763				y
CASP8	TC	202122956	M/T	Glioma|HPV infection, increased risk|Lung cancer, association with|Ovarian cancer, reduced risk, association with|Renal cell carcinoma, reduced risk, association with|Semen apoptosis/quality, association with|Squamous cell carcinoma of the head and neck, reduced risk|Coal workers' pneumoconiosis, association with|Caspase 8 deficiency|Aggressive prostate carcinoma, reduced risk, association with|B…		601763				y
CATSPER2	GA	43924466	R/*	Asthenoteratozoospermia & deafness, non-syndromic		NA	del VUS	_	_	_	_	_	_	_
CCL26	CT	75401263	W/*	Rheumatoid arthritis, association with|Eosinophilic esophagitis|Asthma, association with		NA	_	_	_	_	_	_	_	yes
CCL26	CT	75401263	W/*	Rheumatoid arthritis, association with|Eosinophilic esophagitis|Asthma, association with		NA	_	_	_	_	_	_	_	yes
CCL26	CT	75401263	W/*	Rheumatoid arthritis, association with|Eosinophilic esophagitis|Asthma, association with		NA	_	_	_	_	_	_	_	yes
CCL26	CT	75401263	W/*	Rheumatoid arthritis, association with|Eosinophilic esophagitis|Asthma, association with		NA	_	_	_	_	_	_	_	yes
CCL26	CT	75401263	W/*	Rheumatoid arthritis, association with|Eosinophilic esophagitis|Asthma, association with		NA	_	_	_	_	_	_	_	yes
CCL26	CT	75401263	W/*	Rheumatoid arthritis, association with|Eosinophilic esophagitis|Asthma, association with		NA	_	_	_	_	_	_	_	yes
CCL26	CT	75401263	W/*	Rheumatoid arthritis, association with|Eosinophilic esophagitis|Asthma, association with		NA	_	_	_	_	_	_	_	yes
CD22	CT	35837096	R/*	Limited cutaneous systemic sclerosis, association with		NA	_	_	_	_	_	_	_	yes
CD22	CT	35837096	R/*	Limited cutaneous systemic sclerosis, association with		NA	_	_	_	_	_	_	_	yes
CD22	CT	35837096	R/*	Limited cutaneous systemic sclerosis, association with		NA	_	_	_	_	_	_	_	yes
CD22	CT	35837096	R/*	Limited cutaneous systemic sclerosis, association with		NA	_	_	_	_	_	_	_	yes
CD22	CT	35837096	R/*	Limited cutaneous systemic sclerosis, association with		NA	_	_	_	_	_	_	_	yes
CD22	CT	35837096	R/*	Limited cutaneous systemic sclerosis, association with		NA	_	_	_	_	_	_	_	yes
CD22	CT	35837096	R/*	Limited cutaneous systemic sclerosis, association with		NA	_	_	_	_	_	_	_	yes
CD244	AG	160801139	*/Q	Rheumatoid arthritis, association with		605554								y
CD40	GA	44756968	-	Systemic lupus erythematosus, reduced risk, association|Psoriasis susceptibility, association with|Non-Hodgkin lymphoma, association with|Lymphoma|Kawasaki disease, association with|Hyper-IgM syndrome|Graves' disease, association with|Enhanced function|Crohn's disease and multiple sclerosis, association with|CD40 deficiency|Bone mass, association with|Acute coronary syndrome, increased risk|Acute…		109535	_	_	_	y	_	_	_	_
CD40	GA	44756968	-	Systemic lupus erythematosus, reduced risk, association|Psoriasis susceptibility, association with|Non-Hodgkin lymphoma, association with|Lymphoma|Kawasaki disease, association with|Hyper-IgM syndrome|Graves' disease, association with|Enhanced function|Crohn's disease and multiple sclerosis, association with|CD40 deficiency|Bone mass, association with|Acute coronary syndrome, increased risk|Acute…		109535	_	_	_	y	_	_	_	_
CD44	GA	35243921	-	CD44 variant|Indian blood group variant|Osteoporosis, susceptibility to, association		107269								yes
CDAN1	CA	43020401	-	Congenital dysorythropoietic anaemia type 1	Congenital dysorythropoietic anaemia type 1	607465				y
CENPJ	TA	25481100	-	Primary microcephaly|Seckel syndrome		609279				y
CEP152	CT	49054832	W/*	Seckel syndrome|Primary microcephaly		613529				y
CERKL	GA	182423344	R/*	Retinitis pigmentosa|Retinal degeneration|Cone-rod dystrophy	Retinitis pigmentosa	608381				y
CFHR2	GT	196927185	E/*	Lowe C3 plasma levels & Factor B activation		NA	_	_	_	_	_	_	_	yes
CFI	CG	110667377	-	Hemolysis, elevated liver enzymes & low platelet count|Membranoproliferative glomerulonephritis|Preeclampsia|Thrombotic microangiopathy following kidney transplantation|Thrombotic microangiopathy following transplantation|Haemolytic uraemic syndrome, atypical|Haemolytic uraemic syndrome|Complement factor I deficiency, association with |Complement factor I deficiency|C3 glomerulonephritis|Age-rela…		217030				y
CFTR	TG	117282535	L/*	Pancreatitis, chronic |Pancreatitis|Pancreatic sufficient cystic fibrosis|Pancreatic cancer, increased risk |Ovulatory infertility.|Oligospermia|Obstructive azoospermia|Non-obstructive azoospermia|Lung disease|Lung cancer, reduced risk|Lung cancer risk, association with|Lung cancer|Leukemia, risk, association with|Inflammatory bowel disease|Infertility, association with|Infertility |Pancreatitis,…	Cystic fibrosis	602421				y
CHD1L	AG	146747766	-	Lung cancer, susceptibility to, association with|Congenital anomalies of the kidney and urinary tract		NA	_	_	_	_	_	_	_	yes
CHIA	GA	111857201	W/*	Asthma, atopic, association with|Asthma, bronchial, association with |Asthma, protection against, association with|Increased enzyme activity |Lower FEV(1) in asthma, association with|Reduced serum total IgE in atopic asthma, association with		NA	_	_	_	_	_	_	_	yes
CKM	AG	45810010	*/Q	Muscle creatine kinase deficiency		NA	_	_	_	y	_	_	_	_
CNDP1	CT	72247372	R/*	Carnosinase deficiency, association with|Diabetic nephropathy, protection , association with		NA	_	_	_	_	_	_	_	yes
CNTNAP4	GT	76592566	E/*	Autism		NA	_	_	_	_	_	_	_	yes
CNTNAP4	AG	76482001	*/W	Autism		NA	_	_	_	_	_	_	_	yes
COL6A5	CT	130159330	Q/*	Atopic dermatitis, association with		NA	_	_	_	_	_	_	_	yes
COL6A5	GA	130195984	-	Atopic dermatitis, association with		NA	_	_	_	_	_	_	_	yes
COL6A5	GA	130195984	-	Atopic dermatitis, association with		NA	_	_	_	_	_	_	_	yes
COL6A5	GA	130195984	-	Atopic dermatitis, association with		NA	_	_	_	_	_	_	_	yes
COL6A5	GA	130195984	-	Atopic dermatitis, association with		NA	_	_	_	_	_	_	_	yes
COL8A2	GT	36563467	Y/*	Glaucoma, primary open angle|Fuchs corneal dystrophy		120252	yes	_	_	_	_	_	_	_
COMP	CT	18898403	W/*	Pseudoachondroplasia|Multiple epiphyseal dysplasia|Early-onset osteoarthritis		600310	y
COQ2	TA	84206004	R/*	OXPHOS deficiency|Coenzyme Q10 deficiency		609825				y
COQ2	TA	84206004	R/*	OXPHOS deficiency|Coenzyme Q10 deficiency		609825				y
COQ2	TA	84206004	R/*	OXPHOS deficiency|Coenzyme Q10 deficiency		609825				y
COQ2	TA	84206004	R/*	OXPHOS deficiency|Coenzyme Q10 deficiency		609825				y
COQ2	TA	84206004	R/*	OXPHOS deficiency|Coenzyme Q10 deficiency		609825				y
CPA4	GA	129948221	W/*	Prostate cancer, aggressive early-onset, association with		NA	_	_	_	_	_	_	_	yes
CPA6	CT	68396094	-	Temporal lobe epilepsy|Duane retraction syndrome 1		609562				y
CR2	GA	207647643	W/*	Lupus development, association with|Increased transcriptional activity|Hypogammaglobulinaemia	Hypogammaglobulinaemia	120650				y
CRYBA4	GC	27019197	-	Cataract and microcornea|Cataract, lamellar|Microphthalmia		123631	y
CTH	GT	70877101	M/I	Hyperhomocysteinemia|Cystathioninuria|Cystathionine elevations |Altered homocysteine levels		607657	y
CTSC	AC	88070745	Y/*	Periodontitis, juvenile|Periodontitis, aggressive, association with|Papillon-Lefevre syndrome|Haim-Munk syndrome|Haim Munk syndrome	Papillon-Lefevre syndrome	602365				y
CXCL12	GA	44871428	R/*	Chronic myeloproliferative disease, association with|Delayed onset of AIDS, association with|Increased susceptibility to HIV type 1 infection		600835								y
CYP26B1	CT	72362272	-	Multiple skeletal anomalies		605207				y
CYP2W1	CT	1026422	Q/*	Colorectal cancer, increased risk, association with		NA	_	_	_	_	_	_	_	yes
CYP3A43	GA	99453213	-	Breast cancer, high-grade tumours, association with|CYP3A43 null allele		NA	_	_	_	_	_	_	_	yes
DARS2	CT	173822993	R/*	Leukoencephalopathy, brain & spine involvement, lactate elevation|Leukoencephalopathy with brainstem & spinal cord involvement|Episodic ataxia, exercise-induced		610956				y
DDHD2	CT	38109734	R/*	Spastic Paraplegia		615003	_	_	_	y	_	_	_	_
DES	CT	220284872	R/*	Myopathy, skeletal|Myopathy, desmin related|Myofibrillar myopathy with arrhythmogenic right ventricular cardiomyopathy 7|Myofibrillar myopathy|Myocardial desminopathy|Heart dilation, association with|Desmin myopathy with cardiomyopathy|Cardiomyopathy, restrictive with atrioventricular block|Cardiomyopathy, hypertrophic|Cardiomyopathy, dilated|Cardiac conduction disease and cardiomyopathy|Arrhythm…		125660	_	_	yes	_	_	_	_	_
DIP2C	GA	373041	Q/*	Autism		NA	_	_	_	_	_	_	_	yes
DNMT3A	GT	25467516	C/*	Gastric cancer, association with |Autism		NA	_	_	_	_	_	_	_	y
DOCK8	GT	271626	-	Mental retardation|Immunodeficiency, combined|Hyper-IgE syndrome, autosomal recessive		611432		y
DPP6	GA	154681166	-	Autism spectrum disorder |Ventricular fibrillation, idiopathic		126141	y
DRD5	CA	9784658	C/*	Receptor deficiency|Receptor variant	Receptor deficiency	126453								y
DYNC2H1	TA	103059230	L/*	Short rib-polydactyly syndrome, type 3|Short rib-polydactyly syndrome, Majewski type|Short rib-polydactyly syndrome|Asphyxiating thoracic dystrophy		603297				y
EDN3	CT	57876689	R/*	Waardenburg-Hirschsprung disease|Waardenburg syndrome 4B|Waardenburg syndrome 4|Shah-Waardenburg syndrome|Phenotype modification in HSCR|Hirschsprung disease|Central hypoventilation syndrome	Waardenburg syndrome 4	131242		y
EFCAB5	GA	28268857	-	Autism		NA	_	_	_	_	_	_	_	y
EFHC1	AG	52285209	M/V	Myoclonic epilepsy, juvenile|Intractable epilepsy of infancy|Idiopathic epilepsy, generalised		608815	y
ERBB2	CG	37871714	S/*	Tumour size, in breast cancer, association with|Thyroid cancer, association with|Lung cancer, increased risk in females, non-smokers and non-drinkers|Colorectal cancer susceptibility, association with|Breast cancer, increased risk, association with|Breast cancer, association with|Advanced cervical cancer, association with		164870								y
ESR2	AG	64749340	-	Ovulatory defects, association with|Reduced activity|Reduced binding affinity, association with|Reduced promoter activity|Rheumatoid arthritis, association with|Venous ulceration, association with|Increased spine bone mineral density, association|Increased spine bone mineral density in men, association|Increased femoral bone mineral density in men, association|Hypospadias, association with|High s…		NA	_	_	_	_	_	_	_	yes
ETHE1	GA	44030706	Q/*	Encephalopathy, ethylmalonic	Encephalopathy, ethylmalonic	608451				y
EXO1	GC	242048615	-	Colorectal cancer, increased risk, association with|Colorectal cancer, non-polyposis|Colorectal cancer, reduced risk, association with|Glioblastoma multiforme, association with|Hepatocellular carcinoma, association with.|Life expectancy in centenarians, association with|Lung cancer susceptibility, association with	Colorectal cancer, non-polyposis	NA	_	_	_	_	_	_	_	yes
EYS	AC	64574212	Y/*	Retinitis pigmentosa|Retinitis pigmentosa, autosomal recessive	Retinitis pigmentosa	612424				y
FAM58A	GA	152861578	R/*	STAR syndrome(Toe syndactyly, telecanthus, and anogenital and renal malformations LL)		300708						y
FAM83H	GA	144811340	Q/*	Amelogenesis imperfecta, hypocalcified|Amelogenesis imperfecta, hypoplastic local		611927	y
FAM8A1	CT	17606162	R/*	Autism		NA	_	_	_	_	_	_	_	yes
FAM8A1	GT	17602826	E/*	Autism		NA	_	_	_	_	_	_	_	yes
FAM8A1	GT	17602826	E/*	Autism		NA	_	_	_	_	_	_	_	yes
FANCD2	GT	10088408	-	Breast cancer, increased risk, association with|Chemotherapy toxicity, association with|Esophageal cancer |Fanconi anaemia		613984				y
FANCD2	GT	10088408	-	Breast cancer, increased risk, association with|Chemotherapy toxicity, association with|Esophageal cancer |Fanconi anaemia		613984				y
FCRL3	GA	157667647	Q/*	SLE leukopenia and RA disease severity, association with|Juvenile arthritis, association with|Infertility-related endometriosis, association with|Graves' disease, association with |Faster progression of radiologic destruction in rheumatoid arthritis, association with.|Endometriosis, protection against, association with|Autoimmune pancreatitis, association with|Autoimmune diseases, association with		NA	_	_	_	_	_	_	_	yes
FEV	GA	219849791	Q/*	SIDS in African Americans, association with		NA	_	_	_	_	_	_	_	yes
FLG	GT	152277622	S/*	Eczema |Eczema, association with|Eczema, association with and Asthma, association with|Fissured skin on hands of patients without dermatitis|Genetic modifier in pachyonychia congenita|Hand eczema, association|Ichthyosis vulgaris|Peanut allergy, association with|Psoriasis|Psoriasis vulgaris|Psoriasis, increased risk, association with|Autism|Atopic eczema |Allergen sensitization, association with|A…	Ichthyosis vulgaris	135940		y
FLG	GA	152285861	R/*	Eczema |Eczema, association with|Eczema, association with and Asthma, association with|Fissured skin on hands of patients without dermatitis|Genetic modifier in pachyonychia congenita|Hand eczema, association|Ichthyosis vulgaris|Peanut allergy, association with|Psoriasis|Psoriasis vulgaris|Psoriasis, increased risk, association with|Autism|Atopic eczema |Allergen sensitization, association with|A…	Ichthyosis vulgaris	135940		y
FLG	GA	152280023	R/*	Eczema |Eczema, association with|Eczema, association with and Asthma, association with|Fissured skin on hands of patients without dermatitis|Genetic modifier in pachyonychia congenita|Hand eczema, association|Ichthyosis vulgaris|Peanut allergy, association with|Psoriasis|Psoriasis vulgaris|Psoriasis, increased risk, association with|Autism|Atopic eczema |Allergen sensitization, association with|A…	Ichthyosis vulgaris	135940		y
FLG	GA	152285861	R/*	Eczema |Eczema, association with|Eczema, association with and Asthma, association with|Fissured skin on hands of patients without dermatitis|Genetic modifier in pachyonychia congenita|Hand eczema, association|Ichthyosis vulgaris|Peanut allergy, association with|Psoriasis|Psoriasis vulgaris|Psoriasis, increased risk, association with|Autism|Atopic eczema |Allergen sensitization, association with|A…	Ichthyosis vulgaris	135940		y
FLG	GA	152285861	R/*	Eczema |Eczema, association with|Eczema, association with and Asthma, association with|Fissured skin on hands of patients without dermatitis|Genetic modifier in pachyonychia congenita|Hand eczema, association|Ichthyosis vulgaris|Peanut allergy, association with|Psoriasis|Psoriasis vulgaris|Psoriasis, increased risk, association with|Autism|Atopic eczema |Allergen sensitization, association with|A…	Ichthyosis vulgaris	135940		y
FREM1	CT	14804953	-	Bifid nose, renal agenesis & anorectal malformations syndrome|Craniosynostosis, isolated metopic|Manitoba-oculo-tricho-anal syndrome		608944	y
FREM2	GT	39357332	G/*	Renal agenesis |Fraser syndrome|Colorectal cancer, increased risk, association with		608945				y
FUT6	GT	5831634	Y/*	Serum VitB12 level, association with|Fucosyltransferase deficiency	Fucosyltransferase deficiency	136836	_	_	_	_	_	_	_	yes
G6PC2	CT	169764368	R/*	Increased insulin secretion, association with|Hyperinsulinaemia |Fasting plasma glucose level, association with |Decreased insulinogenic index, association with|Decreased fasting plasma glucose levels, association with |Permanent neonatal diabetes	Hyperinsulinaemia ?	NA	_	_	_	_	_	_	_	yes
GC	CA	72669661	M/I	Vitamin D affinity, association with|Lower plasma 25(OH)D concentration, association with|Graves disease, susceptibility to, association|Circulating 25-hydroxyvitamin D levels, association with|Asthma, increased risk, association with |25-hydroxyvitamin D levels, association with|25-hydroxyvitamin D and 1,25-dihydroxyvitamin D levels, association		139200								y
GCKR	GA	27741782	W/*	Nonalcoholic fatty liver disease, increased risk, association wit|Metabolic syndrome, modifier of|Hypertriglyceridaemia |Hyperglycaemia, reduced risk, association with|Higher triglyceride and C-reactive protein levels, association with|Higher fasting triglyceride levels, association with|Gout, association with|GCKR variant		600842								yes
GON4L	CT	155724269	W/*	Intellectual disability		NA	vus	_	_	_	_	_	_	_
GP2	GA	20335339	R/*	Pancreatitis, reduced risk, association with		NA	_	_	_	_	_	_	_	yes
GSTO2	CT	106037836	R/*	Ovarian cancer, increased risk, association with|Colorectal cancer, susceptibility to, association with|Asthma, increased risk		NA	_	_	_	_	_	_	_	yes
GTF2H5	TC	158591537	M/T	Trichothiodystrophy	Trichothiodystrophy	608780	_	_	_	y	_	_	_	_
GUCY2C	AG	14832589	-	Diarrhoea syndrome, familial|Meconium ileus		601330				y
HADHA	CA	26420559	-	Mitochondrial trifunctional protein deficiency & rhabdomyolysis|Mitochondrial trifunctional protein deficiency|Long-chain 3-hydroxyacyl-CoA dehydrogenase deficiency|LCHAD deficiency|Hemolysis, elevated liver enzymes, and low platelets		600890				y
HBM	TC	216090	-	Thalassaemia alpha		NA	yes	_	_	_	_	_	_	_
HLA-B	GT	31324143	Y/*	Ankylosing spondylitis, reduced risk, association with |HLA-B low expression allele|HLA-B null allele	HLA-B null allele	142830	_	_	_	_	_	_	_	y
HLA-B	GT	31324143	Y/*	Ankylosing spondylitis, reduced risk, association with |HLA-B low expression allele|HLA-B null allele	HLA-B null allele	142830	_	_	_	_	_	_	_	y
HLA-B	GT	31324143	Y/*	Ankylosing spondylitis, reduced risk, association with |HLA-B low expression allele|HLA-B null allele	HLA-B null allele	142830	_	_	_	_	_	_	_	y
HLA-DQB1	CT	32628635	-	Systemic sclerosis, association with|Altered expression		604305								y
HLA-DRB1	TG	32549607	*/S	Sarcoidosis, susceptibility, association with|Narcolepsy|Multiple sclerosis, association with|HLA null allele|Graves disease, association with|Altered specificity		142857	_	_	_	_	_	_	_	y
HLA-DRB1	TG	32549607	*/S	Sarcoidosis, susceptibility, association with|Narcolepsy|Multiple sclerosis, association with|HLA null allele|Graves disease, association with|Altered specificity		142857	_	_	_	_	_	_	_	y
HLA-DRB1	CA	32551911	G/*	Sarcoidosis, susceptibility, association with|Narcolepsy|Multiple sclerosis, association with|HLA null allele|Graves disease, association with|Altered specificity	Altered specificity ?	142857	_	_	_	_	_	_	_	y
HLA-DRB1	TG	32549607	*/S	Sarcoidosis, susceptibility, association with|Narcolepsy|Multiple sclerosis, association with|HLA null allele|Graves disease, association with|Altered specificity		142857	_	_	_	_	_	_	_	y
HLA-DRB1	CA	32551911	G/*	Sarcoidosis, susceptibility, association with|Narcolepsy|Multiple sclerosis, association with|HLA null allele|Graves disease, association with|Altered specificity	Altered specificity ?	142857	_	_	_	_	_	_	_	y
HLA-DRB1	TG	32549607	*/S	Sarcoidosis, susceptibility, association with|Narcolepsy|Multiple sclerosis, association with|HLA null allele|Graves disease, association with|Altered specificity		142857	_	_	_	_	_	_	_	y
HLA-DRB1	CA	32551911	G/*	Sarcoidosis, susceptibility, association with|Narcolepsy|Multiple sclerosis, association with|HLA null allele|Graves disease, association with|Altered specificity	Altered specificity ?	142857	_	_	_	_	_	_	_	y
HLA-DRB1	CA	32551911	G/*	Sarcoidosis, susceptibility, association with|Narcolepsy|Multiple sclerosis, association with|HLA null allele|Graves disease, association with|Altered specificity	Altered specificity ?	142857	_	_	_	_	_	_	_	y
HLA-DRB1	GA	32551935	Y/*	Sarcoidosis, susceptibility, association with|Narcolepsy|Multiple sclerosis, association with|HLA null allele|Graves disease, association with|Altered specificity		142857	_	_	_	_	_	_	_	y
HLA-DRB1	TG	32549607	*/S	Sarcoidosis, susceptibility, association with|Narcolepsy|Multiple sclerosis, association with|HLA null allele|Graves disease, association with|Altered specificity		142857	_	_	_	_	_	_	_	y
HLA-DRB1	TG	32549607	*/S	Sarcoidosis, susceptibility, association with|Narcolepsy|Multiple sclerosis, association with|HLA null allele|Graves disease, association with|Altered specificity		142857	_	_	_	_	_	_	_	y
HLA-DRB1	TG	32549607	*/S	Sarcoidosis, susceptibility, association with|Narcolepsy|Multiple sclerosis, association with|HLA null allele|Graves disease, association with|Altered specificity		142857	_	_	_	_	_	_	_	y
HLA-DRB1	GA	32551935	Y/*	Sarcoidosis, susceptibility, association with|Narcolepsy|Multiple sclerosis, association with|HLA null allele|Graves disease, association with|Altered specificity		142857	_	_	_	_	_	_	_	y
HLA-DRB1	GA	32551935	Y/*	Sarcoidosis, susceptibility, association with|Narcolepsy|Multiple sclerosis, association with|HLA null allele|Graves disease, association with|Altered specificity		142857	_	_	_	_	_	_	_	y
HLA-DRB1	GT	32551935	Y/*	Sarcoidosis, susceptibility, association with|Narcolepsy|Multiple sclerosis, association with|HLA null allele|Graves disease, association with|Altered specificity		142857	_	_	_	_	_	_	_	y
HLA-DRB1	GA	32551935	Y/*	Sarcoidosis, susceptibility, association with|Narcolepsy|Multiple sclerosis, association with|HLA null allele|Graves disease, association with|Altered specificity		142857	_	_	_	_	_	_	_	y
HLA-DRB1	TG	32549607	*/S	Sarcoidosis, susceptibility, association with|Narcolepsy|Multiple sclerosis, association with|HLA null allele|Graves disease, association with|Altered specificity		142857	_	_	_	_	_	_	_	y
HLA-DRB1	CA	32551911	G/*	Sarcoidosis, susceptibility, association with|Narcolepsy|Multiple sclerosis, association with|HLA null allele|Graves disease, association with|Altered specificity	Altered specificity ?	142857	_	_	_	_	_	_	_	y
HLA-DRB1	GT	32551935	Y/*	Sarcoidosis, susceptibility, association with|Narcolepsy|Multiple sclerosis, association with|HLA null allele|Graves disease, association with|Altered specificity		142857	_	_	_	_	_	_	_	y
HLA-DRB1	GT	32551935	Y/*	Sarcoidosis, susceptibility, association with|Narcolepsy|Multiple sclerosis, association with|HLA null allele|Graves disease, association with|Altered specificity		142857	_	_	_	_	_	_	_	y
IFIH1	CG	163136505	-	Reduced activity|Psoriasis, decreased risk, association with|Lung injury in polymyositis, association with|IgA deficiency, selective, association with|IFN-alpha signaling, inceased sensitivity|Graves disease, association with|Diabetes, type 1, reduced risk|Diabetes, type 1, association with|Colorectal cancer, increased risk, association with	Diabetes, type 1, reduced risk	NA	_	_	_	_	_	_	_	yes
IFIH1	CG	163136505	-	Reduced activity|Psoriasis, decreased risk, association with|Lung injury in polymyositis, association with|IgA deficiency, selective, association with|IFN-alpha signaling, inceased sensitivity|Graves disease, association with|Diabetes, type 1, reduced risk|Diabetes, type 1, association with|Colorectal cancer, increased risk, association with	Diabetes, type 1, reduced risk	NA	_	_	_	_	_	_	_	yes
IFIH1	CT	163124596	-	Reduced activity|Psoriasis, decreased risk, association with|Lung injury in polymyositis, association with|IgA deficiency, selective, association with|IFN-alpha signaling, inceased sensitivity|Graves disease, association with|Diabetes, type 1, reduced risk|Diabetes, type 1, association with|Colorectal cancer, increased risk, association with	Diabetes, type 1, reduced risk	NA	_	_	_	_	_	_	_	yes
IFIH1	CT	163124596	-	Reduced activity|Psoriasis, decreased risk, association with|Lung injury in polymyositis, association with|IgA deficiency, selective, association with|IFN-alpha signaling, inceased sensitivity|Graves disease, association with|Diabetes, type 1, reduced risk|Diabetes, type 1, association with|Colorectal cancer, increased risk, association with	Diabetes, type 1, reduced risk	NA	_	_	_	_	_	_	_	yes
IFIH1	CG	163136505	-	Reduced activity|Psoriasis, decreased risk, association with|Lung injury in polymyositis, association with|IgA deficiency, selective, association with|IFN-alpha signaling, inceased sensitivity|Graves disease, association with|Diabetes, type 1, reduced risk|Diabetes, type 1, association with|Colorectal cancer, increased risk, association with	Diabetes, type 1, reduced risk	NA	_	_	_	_	_	_	_	yes
IFIH1	CG	163136505	-	Reduced activity|Psoriasis, decreased risk, association with|Lung injury in polymyositis, association with|IgA deficiency, selective, association with|IFN-alpha signaling, inceased sensitivity|Graves disease, association with|Diabetes, type 1, reduced risk|Diabetes, type 1, association with|Colorectal cancer, increased risk, association with	Diabetes, type 1, reduced risk	NA	_	_	_	_	_	_	_	yes
IFT140	CA	1607935	-	Mainzer-Saldino syndrome|Mainzer-Saldino syndrome / Jeune syndrome		614620	_	_	_	y	_	_	_	_
IGF2	GA	2161430	Q/*	Reduced BMI, in adult males, association with|Intrauterine growth retardation and atypical diabetes|Increased expression|Hypertension, increased risk, association with		NA							y
IQGAP3	GA	156509221	R/*	Autism		NA	_	_	_	_	_	_	_	yes
ITGA7	GA	56078988	Q/*	Lung cancer, susceptibility to, association with|Myopathy, congenital		600536				y
ITGAE	GA	3667205	R/*	Colorectal cancer, increased risk, association with		NA	_	_	_	_	_	_	_	yes
ITPR3	GA	33644867	-	Systemic lupus erythematosus, association with		147267	_	_	_	_	_	_	_	yes
ITSN2	CT	24494634	-	Autism		NA	_	_	_	_	_	_	_	yes
KIAA1967	GA	22463248	-	Autism		NA	_	_	_	_	_	_	_	yes
KIF5B	GA	32304483	R/*	Reduced stroke volume training response, association with|Reduced promoter activity		NA	_	_	_	_	_	_	_	yes
KNG1	CT	186461524	R/*	Altered plasma factor XI levels, association with|Fitzgerald trait|Kininogen deficiency|Nephropathy, reduced risk, association with|Venous thrombosis, increased risk, association		612358								yes
KNG1	CT	186461524	R/*	Altered plasma factor XI levels, association with|Fitzgerald trait|Kininogen deficiency|Nephropathy, reduced risk, association with|Venous thrombosis, increased risk, association		612358								yes
KRT75	GA	52822482	R/*	Loose anagen hair syndrome|Pseudofolliculitis Barbae, increased risk, association		609025								y
KRT83	GA	52711549	C/*	Monilethrix		602765	y
KRT83	GA	52711549	C/*	Monilethrix		602765	y
KRT83	GA	52711549	C/*	Monilethrix		602765	y
KRT83	GA	52711549	C/*	Monilethrix		602765	y
KRT83	GA	52711549	C/*	Monilethrix		602765	y
KRT83	GA	52711549	C/*	Monilethrix		602765	y
KRT83	CA	52711747	E/*	Monilethrix		602765	y
KRT83	CA	52711747	E/*	Monilethrix		602765	y
KRT83	CA	52711747	E/*	Monilethrix		602765	y
KRT83	GA	52711549	C/*	Monilethrix		602765	y
KRT83	GA	52711549	C/*	Monilethrix		602765	y
KRT83	AA	52711549	C/*	Monilethrix		602765	y
LDLR	GT	11233876	E/*	Stroke, increased risk, association with|Reduced plasma LDL cholesterol, association with|Increased plasma LDL cholesterol|Hypercholesterolaemia|Coronary artery disease, increased risk in low BMI individuals|Coronary artery disease, association with|Altered transcription	Hypercholesterolaemia	606945		y
LEPREL1	GA	189692427	Q/*	High myopia		610341				y
LEPREL1	GA	189706699	R/*	High myopia		610341				y
LIPC	CA	58855871	S/*	Hyperlipidaemia|Increased BMI, association with|Increased serum HDL-cholesterol, association with|Increased serum lipid levels, association with|Insulin sensitivity, association with|Lower hepatic lipase activity|Serum lipid levels, association with|Hyperalphalipoproteinaemia|Higher cholesterol in hyperlipidaemia, association|Hepatic lipase deficiency|HDL cholesterol levels|HDL cholesterol level|…		151670				y
LOXHD1	AT	44236995	M/K	Fuchs corneal dystrophy, late-onset |Hearing loss, non-syndromic, autosomal recessive|Progressive hearing loss, nonsyndromic		613072				y
LPIN1	CT	11923966	R/*	Rhabdomyolysis |Myoglobinuria, recurrent		605518				y
LTK	CA	41796352	E/*	Systemic lupus erythematosus, susceptibility, association		NA	_	_	_	_	_	_	_	yes
MLL3	GA	151945256	Q/*	Kleefstra syndrome|Autism		NA	_	_	_	_	_	_	_	yes
MLL3	GT	151945071	Y/*	Kleefstra syndrome|Autism		NA	_	_	_	_	_	_	_	yes
MLL3	GA	151945256	Q/*	Kleefstra syndrome|Autism		NA	_	_	_	_	_	_	_	yes
MMP10	TC	102649482	-	Leukemia, risk, association with		NA	_	_	_	_	_	_	_	yes
MMP10	TC	102649482	-	Leukemia, risk, association with		NA	_	_	_	_	_	_	_	yes
MMP10	TC	102649482	-	Leukemia, risk, association with		NA	_	_	_	_	_	_	_	yes
MMP10	TC	102649482	-	Leukemia, risk, association with		NA	_	_	_	_	_	_	_	yes
MMP10	TC	102649482	-	Leukemia, risk, association with		NA	_	_	_	_	_	_	_	yes
MMP8	GA	102584135	Q/*	Autism|Preterm premature rupture of membranes, association		NA	_	_	_	_	_	_	_	yes
MMP8	GA	102584135	Q/*	Autism|Preterm premature rupture of membranes, association		NA	_	_	_	_	_	_	_	yes
MMP8	GA	102584135	Q/*	Autism|Preterm premature rupture of membranes, association		NA	_	_	_	_	_	_	_	yes
MMP8	GA	102584135	Q/*	Autism|Preterm premature rupture of membranes, association		NA	_	_	_	_	_	_	_	yes
MPO	TG	56348226	-	Preeclampsia, association with|Myeloperoxidase deficiency|Multiple sclerosis, association with|Monocyte receptor levels, association with|Increased mortality in impaired left ventricular function, association with|Alzheimer disease, increased risk, association|Acute myeloid leukaemia, reduced risk	Myeloperoxidase deficiency	606989				y
MS4A6A	CT	59940500	-	Lung cancer, susceptibility to, association with|Alzheimer disease, increased risk, association with ?		NA	_	_	_	_	_	_	_	yes
MS4A6A	CT	59940500	-	Lung cancer, susceptibility to, association with|Alzheimer disease, increased risk, association with ?		NA	_	_	_	_	_	_	_	yes
MS4A6A	CT	59940500	-	Lung cancer, susceptibility to, association with|Alzheimer disease, increased risk, association with ?		NA	_	_	_	_	_	_	_	yes
MSR1	GA	16012594	R/*	Atherosclerosis, increased risk, association with|Barrett oesophagus/oesophageal adenocarcinoma|Chronic obstructive pulmonary disease, in smokers, association with|Prostate cancer|Prostate cancer, association with	Prostate cancer	153622	y
MSR1	GA	16012594	R/*	Atherosclerosis, increased risk, association with|Barrett oesophagus/oesophageal adenocarcinoma|Chronic obstructive pulmonary disease, in smokers, association with|Prostate cancer|Prostate cancer, association with	Prostate cancer	153622	y
MSR1	GA	16012594	R/*	Atherosclerosis, increased risk, association with|Barrett oesophagus/oesophageal adenocarcinoma|Chronic obstructive pulmonary disease, in smokers, association with|Prostate cancer|Prostate cancer, association with	Prostate cancer	153622	y
MSR1	GA	16012594	R/*	Atherosclerosis, increased risk, association with|Barrett oesophagus/oesophageal adenocarcinoma|Chronic obstructive pulmonary disease, in smokers, association with|Prostate cancer|Prostate cancer, association with	Prostate cancer	153622	y
MSR1	GA	16012594	R/*	Atherosclerosis, increased risk, association with|Barrett oesophagus/oesophageal adenocarcinoma|Chronic obstructive pulmonary disease, in smokers, association with|Prostate cancer|Prostate cancer, association with	Prostate cancer	153622	y
MUC6	GT	1025893	S/*	Gastric cancer, association with		NA	_	_	_	_	_	_	_	yes
MUC6	GA	1017889	Q/*	Gastric cancer, association with		NA	_	_	_	_	_	_	_	yes
MYBPC3	GA	47358997	Q/*	Hypertrophic cardiomyopathy with inclusion body myositis|Increased left ventricular wall thickness|Left ventricle dysfunction in CAD, association with|Skeletal myopathy, association with|Sudden infant death syndrome |Dilated cardiomyopathy|Cardiomyopathy, left-ventricular noncompaction|Cardiomyopathy, left ventricular noncompaction|Cardiomyopathy, hypertrophic/dilated|Cardiomyopathy, hypertrophic…		600958	y
MYBPC3	GA	47358997	Q/*	Hypertrophic cardiomyopathy with inclusion body myositis|Increased left ventricular wall thickness|Left ventricle dysfunction in CAD, association with|Skeletal myopathy, association with|Sudden infant death syndrome |Dilated cardiomyopathy|Cardiomyopathy, left-ventricular noncompaction|Cardiomyopathy, left ventricular noncompaction|Cardiomyopathy, hypertrophic/dilated|Cardiomyopathy, hypertrophic…		600958	y
MYBPC3	GA	47358997	Q/*	Hypertrophic cardiomyopathy with inclusion body myositis|Increased left ventricular wall thickness|Left ventricle dysfunction in CAD, association with|Skeletal myopathy, association with|Sudden infant death syndrome |Dilated cardiomyopathy|Cardiomyopathy, left-ventricular noncompaction|Cardiomyopathy, left ventricular noncompaction|Cardiomyopathy, hypertrophic/dilated|Cardiomyopathy, hypertrophic…		600958	y
MYBPC3	GA	47358997	Q/*	Hypertrophic cardiomyopathy with inclusion body myositis|Increased left ventricular wall thickness|Left ventricle dysfunction in CAD, association with|Skeletal myopathy, association with|Sudden infant death syndrome |Dilated cardiomyopathy|Cardiomyopathy, left-ventricular noncompaction|Cardiomyopathy, left ventricular noncompaction|Cardiomyopathy, hypertrophic/dilated|Cardiomyopathy, hypertrophic…		600958	y
MYH15	GA	108147680	R/*	Coronary heart disease, association with		NA	_	_	_	_	_	_	_	yes
MYO1A	GA	57441459	R/*	Sensorineural deafness, nonsyndromic	Sensorineural deafness, nonsyndromic	601478	y
MYO7A	CA	76853829	C/*	Usher syndrome, atypical|Usher syndrome 2|Usher syndrome 1b.|Usher syndrome 1b|Usher syndrome 1|Usher syndrome |Retinitis pigmentosa, mild & deafness|Phenotype modifier, association with |Nonsyndromic hearing loss|Malignant melanoma, association with|Leber congenital amaurosis|Deafness, sensorineural non-syndromic 11|Deafness, nonsyndromic |Deafness, non-syndromic, autosomal recessive|Deafness, n…	Usher syndrome 1b	276903				y
MYOC	AA	171605478	Q/*	Glaucoma, primary open angle|Glaucoma, primary congenital |Glaucoma, open angle, juvenile onset|Glaucoma, narrow angle|Glaucoma 1, open angle, severity, association with|Glaucoma 1, open angle, association with|Glaucoma 1, open angle	Glaucoma 1, open angle	601652			y
MYOF	CT	95076470	-	Autism		NA	_	_	_	_	_	_	_	yes
NAPRT1	GA	144657671	R/*	Autism		NA	_	_	_	_	_	_	_	yes
NBAS	CA	15555780	E/*	Short stature, optic atrophy & Pelger-Huet		608025	yes	_	_	_	_	_	_	_
NCAM1	GA	113101937	W/*	Neural tube defects, risk, association with		NA	_	_	_	_	_	_	_	yes
NDUFV3	TA	44324388	-	Complex I deficiency		NA	_	_	_	y	_	_	_	_
NEBL	GA	21129691	R/*	Cardiomyopathy, dilated|Cardiomyopathy, dilated & endocardial fibroelastosis		NA	_	_	_	_	_	_	_	yes
NOL3	GA	67208848	-	Cortical myoclonus		605235	yes	_	_	_	_	_	_	_
NPC2	CT	74947404	-	Niemann-Pick type C2 disease		601015				y
NPC2	CT	74947404	-	Niemann-Pick type C2 disease		601015				y
NPSR1	AA	34917740	R/*	Reduced signalling|Reduced promoter activity|Panic disorder, in males, association with|Increased amygdala response to fear-relevant stimuli, association with		608595	_	_	_	_	_	_	_	yes
NPSR1	CA	34917740	R/*	Reduced signalling|Reduced promoter activity|Panic disorder, in males, association with|Increased amygdala response to fear-relevant stimuli, association with		608595	_	_	_	_	_	_	_	yes
NPSR1	AT	34917740	R/*	Reduced signalling|Reduced promoter activity|Panic disorder, in males, association with|Increased amygdala response to fear-relevant stimuli, association with		608595	_	_	_	_	_	_	_	yes
NPSR1	CA	34917740	R/*	Reduced signalling|Reduced promoter activity|Panic disorder, in males, association with|Increased amygdala response to fear-relevant stimuli, association with		608595	_	_	_	_	_	_	_	yes
NPSR1	CA	34917740	R/*	Reduced signalling|Reduced promoter activity|Panic disorder, in males, association with|Increased amygdala response to fear-relevant stimuli, association with		608595	_	_	_	_	_	_	_	yes
NT5C1B	GT	18766156	S/*	Glaucoma, primary open angle		NA	_	_	_	_	_	_	_	yes
NT5C1B	GT	18766156	S/*	Glaucoma, primary open angle		NA	_	_	_	_	_	_	_	yes
NT5C1B	GT	18766156	S/*	Glaucoma, primary open angle		NA	_	_	_	_	_	_	_	yes
NT5C1B	GT	18766156	S/*	Glaucoma, primary open angle		NA	_	_	_	_	_	_	_	yes
NT5C1B	GT	18766156	S/*	Glaucoma, primary open angle		NA	_	_	_	_	_	_	_	yes
OBSCN	CA	228559439	S/*	Cardiomyopathy, hypertrophic|Glioblastoma|Potential protein deficiency		NA	yes?	_	_	_	_	_	_	_
OBSL1	CA	220418334	E/*	Autism|3-M syndrome		610991				y
OMG	AG	29623348	M/T	Mental retardation		NA	_	_	_	_	_	_	_	yes
OPRK1	GA	54142213	R/*	Alcohol dependence, association with|Opiate addiction, association with		NA	_	_	_	_	_	_	_	yes
OR10C1	CT	29407955	Q/*	Olfactory receptor deficiency	Olfactory receptor deficiency	NA	_	_	_	y	_	_	_	_
OTOGL	CT	80645498	R/*			614925	_	_	_	y	_	_	_	_
PAFAH1B3	GA	42804151	R/*	Mental retardation, ataxia & atrophy of the brain		NA	_	_	_	_	_	_	_	y
PAPSS2	GT	89468953	E/*	Spondyloepiphyseal dysplasia|Reduced PAPSS activity|Premature pubarche|Brachyolmia	Reduced PAPSS activity, association with	603005				y
PCDHA10	CT	140237650	Q/*	Protocadherin deficiency		NA	_	_	_	y	_	_	_	_
PCK2	GT	24569423	-			614095				y
PCM1	GT	17838213	E/*	Schizophrenia, association with|Schizophrenia	Schizophrenia	600299								yes
PCM1	GT	17838213	E/*	Schizophrenia, association with|Schizophrenia	Schizophrenia	600299								yes
PGM1	GA	64089432	-	Phosphoglucomutase deficiency		171900				y
PGM1	GA	64089432	-	Phosphoglucomutase deficiency		171900				y
PGM1	GA	64089432	-	Phosphoglucomutase deficiency		171900				y
PGM1	GA	64089432	-	Phosphoglucomutase deficiency		171900				y
PIK3C2G	GA	18552691	W/*	Diabetes, type 2, association with		NA	_	_	_	_	_	_	_	yes
PIK3C2G	GC	18800961	*/S	Diabetes, type 2, association with		NA	_	_	_	_	_	_	_	yes
PIK3C2G	GC	18800961	*/S	Diabetes, type 2, association with		NA	_	_	_	_	_	_	_	yes
PIK3C2G	GC	18800961	*/S	Diabetes, type 2, association with		NA	_	_	_	_	_	_	_	yes
PIK3C2G	GC	18496295	-	Diabetes, type 2, association with		NA	_	_	_	_	_	_	_	yes
PIK3C2G	GC	18800961	*/S	Diabetes, type 2, association with		NA	_	_	_	_	_	_	_	yes
PIK3C2G	GC	18800961	*/S	Diabetes, type 2, association with		NA	_	_	_	_	_	_	_	yes
PIK3C2G	GA	18715827	-	Diabetes, type 2, association with		NA	_	_	_	_	_	_	_	yes
PITPNM3	GT	6358668	S/*	Cone dystrophy, autosomal dominant|Cone dystrophy		608921	y
PIWIL3	CT	25124143	-	Oligospermia, reduced risk, association with		NA	_	_	_	_	_	_	_	yes
PIWIL3	CT	25124143	-	Oligospermia, reduced risk, association with		NA	_	_	_	_	_	_	_	yes
PIWIL3	CT	25124143	-	Oligospermia, reduced risk, association with		NA	_	_	_	_	_	_	_	yes
PLCB4	GT	9459570	E/*	Auriculocondylar syndrome		600810	yes	_	_	_	_	_	_	_
PMM2	TC	8898702	-	Congenital disorder of glycosylation 1 |Congenital disorder of glycosylation 1a|Heart defects in congenital disorder of glycosylation Ia	Congenital disorder of glycosylation 1a	601785				y
PNPLA1	TA	36274148	Y/*	Ichthyosis, autosomal recessive congenital		612121	_	_	_	y	_	_	_	_
PNPLA1	TA	36274148	Y/*	Ichthyosis, autosomal recessive congenital		612121	_	_	_	y	_	_	_	_
PNPLA1	TA	36274148	Y/*	Ichthyosis, autosomal recessive congenital		612121	_	_	_	y	_	_	_	_
PNPLA1	TA	36274148	Y/*	Ichthyosis, autosomal recessive congenital		612121	_	_	_	y	_	_	_	_
PNPLA1	TA	36274148	Y/*	Ichthyosis, autosomal recessive congenital		612121	_	_	_	y	_	_	_	_
POLR1C	GC	43488787	-	Treacher-Collins syndrome		610060	y
PRB4	CG	11461154	-	Proline-rich protein PRB4 deficiency	Proline-rich protein PRB4 deficiency	NA	_	_	_	y	_	_	_	_
PREPL	TA	44587179	-	Hypotonia-Cystinuria syndrome		NA	_	_	_	y	_	_	_	_
PRF1	CT	72358194	W/*	Perforin deficiency |Non-Hodgkin lymphoma |Multiple sclerosis |Haemophagocytic lymphohistiocytosis, familial |Haemophagocytic lymphohistiocytosis|Diabetes, type 1 |Diabetes association|Cytophagic histiocytic panniculitis |Chronic active Epstein-Barr virus infection|Childhood acute lymphoblastic leukemia, association with|Anaplastic large cell lymphoma	Haemophagocytic lymphohistiocytosis, familial	170280	yes
PRKDC	CT	48697705	W/*	Radiosensitivity in xeroderma pigmentosum|Potential protein deficiency|Immunodeficiency, severe combined		NA	_	_	_	y	_	_	_	_
PRPH	GA	49691057	-	Amyotrophic lateral sclerosis|High myopia		170710	y
PSCA	GA	143763531	W/*	Urinary bladder cancer|Stomach cancer, association with|Gastric cancer, diffuse-type, association with|Bladder cancer, increased risk, association with		NA	_	_	_	_	_	_	_	yes
PSCA	GA	143763531	W/*	Urinary bladder cancer|Stomach cancer, association with|Gastric cancer, diffuse-type, association with|Bladder cancer, increased risk, association with		NA	_	_	_	_	_	_	_	yes
PSCA	GA	143763531	W/*	Urinary bladder cancer|Stomach cancer, association with|Gastric cancer, diffuse-type, association with|Bladder cancer, increased risk, association with		NA	_	_	_	_	_	_	_	yes
PTPRZ1	GA	121695017	W/*			176891	_	_	_	_	_	_	_	yes
RAD21	CT	117879001	-	Cornelia de Lange-like syndrome		606462	yes	_	_	_	_	_	_	_
RAD52	AC	1022569	Y/*	Impaired DNA repair|Ovarian cancer, association with	Impaired DNA repair, association with	NA	_	_	_	_	_	_	_	yes
RAD52	GT	1023218	S/*	Impaired DNA repair|Ovarian cancer, association with	Impaired DNA repair, association with	NA	_	_	_	_	_	_	_	yes
RAD52	AC	1022569	Y/*	Impaired DNA repair|Ovarian cancer, association with	Impaired DNA repair, association with	NA	_	_	_	_	_	_	_	yes
RAD52	AC	1022569	Y/*	Impaired DNA repair|Ovarian cancer, association with	Impaired DNA repair, association with	NA	_	_	_	_	_	_	_	yes
RAD52	GT	1023218	S/*	Impaired DNA repair|Ovarian cancer, association with	Impaired DNA repair, association with	NA	_	_	_	_	_	_	_	yes
RAD52	AC	1022569	Y/*	Impaired DNA repair|Ovarian cancer, association with	Impaired DNA repair, association with	NA	_	_	_	_	_	_	_	yes
RAD52	AC	1022569	Y/*	Impaired DNA repair|Ovarian cancer, association with	Impaired DNA repair, association with	NA	_	_	_	_	_	_	_	yes
RAD52	AC	1022569	Y/*	Impaired DNA repair|Ovarian cancer, association with	Impaired DNA repair, association with	NA	_	_	_	_	_	_	_	yes
RAD52	AC	1022569	Y/*	Impaired DNA repair|Ovarian cancer, association with	Impaired DNA repair, association with	NA	_	_	_	_	_	_	_	yes
RANGRF	GT	8192377	E/*	Altered function|Brugada syndrome	Altered function, association with	NA	_	_	_	_	_	_	_	yes
RANGRF	GT	8192377	E/*	Altered function|Brugada syndrome	Altered function, association with	NA	_	_	_	_	_	_	_	yes
RASA1	CT	86645120	R/*	5q14.3 neurocutaneous syndrome|Arteriovenous fistula|Arteriovenous malformation |Capillary malformation-arteriovenous malformation|Capillary malformations|Sturge-Weber syndrome	Capillary malformation-arteriovenous malformation	139150	y
RASGEF1B	CT	82380669	-	Mental retardation, in chromosome 4q21 deletion syndrome		NA	_	_	_	_	_	_	_	yes
RNASEL	CA	182555149	E/*	Ribonuclease L deficiency, association with|Ribonuclease L deficiency|Prostate, cancer, protection against, association with|Prostate cancer, association with |Prostate cancer	Ribonuclease L deficiency	180435	y
RP1L1	AG	10480101	-	Macular dystrophy, occult|Potential protein deficiency		608581	y
SEC23B	GT	18526599	-	Anaemia, dyserythropoietic congenital, type II		610512				y
SEMA3E	GA	83029392	R/*	CHARGE syndrome		608166	_	yes	_	_	_	_	_	_
SGCG	GT	23824857	-	Muscular dystrophy, limb girdle 2D|Muscular dystrophy, limb girdle 2C|Muscular dystrophy, limb girdle|Muscular dystrophy		608896				y
SH3TC2	GA	148406435	R/*	Charcot-Marie-Tooth disease 1|Charcot-Marie-Tooth disease 4C|Hereditary motor & sensory neuropathy	Charcot-Marie-Tooth disease 4C	608206		y
SHANK2	GA	70331937	R/*	Autism|Autism spectrum disorder |Mental retardation |Mental retardation, speech / developmental delay & facial features		603290								y
SHANK2	CA	70319299	*/Y	Autism|Autism spectrum disorder |Mental retardation |Mental retardation, speech / developmental delay & facial features		603290								y
SHANK2	GA	70332126	R/*	Autism|Autism spectrum disorder |Mental retardation |Mental retardation, speech / developmental delay & facial features		603290								y
SHANK2	GA	70333590	Q/*	Autism|Autism spectrum disorder |Mental retardation |Mental retardation, speech / developmental delay & facial features		603290								y
SHANK2	GA	70331937	R/*	Autism|Autism spectrum disorder |Mental retardation |Mental retardation, speech / developmental delay & facial features		603290								y
SHANK2	GA	70333017	R/*	Autism|Autism spectrum disorder |Mental retardation |Mental retardation, speech / developmental delay & facial features		603290								y
SIRT5	CT	13584370	R/*	Increased molecular brain aging, association with		NA	_	_	_	_	_	_	_	yes
SLC10A2	CT	103718403	W/*	Potential protein deficiency|Impaired taurocholate transport|Hypertriglyceridaemia |Crohn's disease|Colorectal adenoma, increased risk, association with|Bile acid malabsorption, primary	Potential protein deficiency	601295	_	_	_	y	_	_	_	_
SLC15A4	GA	129299606	R/*	Systemic lupus erythematosus, association with		NA	_	_	_	_	_	_	_	yes
SLC26A5	TC	103062016	-	Autism|Deafness, non-syndromic	Deafness, non-syndromic	604943				y
SLC34A2	GA	25675939	W/*	Pulmonary alveolar microlithiasis		604217				y
SLC37A4	GA	118895962	R/*	Sudden infant death syndrome, association with|Myasthenia gravis in GSDIb|Glycogen storage disease 1d|Glycogen storage disease 1c|Glycogen storage disease 1b |Glycogen storage disease 1 non-a|Altered splicing		602671				y
SLC6A2	TG	55705760	M/R	Reduced gene expression|Orthostatic intolerance and tachycardia|Major depression|Decreased transport activity|Attention-deficit hyperactivity disorder, association with		163970	y
SLC7A10	GC	33700365	Y/*	Cystinuria		NA	_	_	_	y	_	_	_	_
SMAD3	TC	67457724	-	Aneurysms-osteoarthritis syndrome|Aortic aneurysms & dissections with early-onset osteoarthritis|Osteoarthritis|Thoracic aortic aneurysms & dissections		603109	y
SORL1	GA	121440980	-	Alzheimer disease, association with|Alzheimer disease, early onset		602005								y
SPINK1	AG	147207583	-	Pancreatitis |Pancreatitis, acute recurrent|Pancreatitis, chronic|Pancreatitis, chronic, association with|Recurrent pancreatitis but not sentinel	Pancreatitis, chronic	167790		y
TAT	CT	71606213	W/*	Tyrosinaemia 2		613018				y
TBC1D4	TC	75915373	-	Insulin resistance		NA	VUS	_	_	_	_	_	_	_
TBCE	GA	235543465	-	Hypoparathyroidism-retardation-dysmorphic syndrome|Sanjad-Sakati syndrome		604934				y
TLR2	CG	154626000	Y/*	Hepatocellular carcinoma, in chronic hepatitis C, association with.|Leprosy, susceptibility, association with|Meningococcal disease, reduced risk, association with|Paediatric pulmonary tuberculosis, association with|Pancreatitis, acute, association with|Reduced activity|Staphylococcus aureus infection, increased risk, association with|Tuberculosis, increased risk, association with|Tuberculosis, p…		603028								y
TMEM2	CT	74324208	W/*	Hepatitis B, chronic, association with		NA	_	_	_	_	_	_	_	yes
TNFRSF10A	CA	23049208	*/L	Ovarian cancer, increased risk in BRCA1 carriers, association|Lung cancer, association with|Exudative age-related macular degeneration, association with|Bladder cancer, susceptibility to, assoc with		NA	_	_	_	_	_	_	_	yes
TPH1	GA	18051096	R/*	Schizophrenia, association with|Schizophrenia|Major depressive disorder, association with|Depression, association with|Borderline personality disorder, association with|Attention deficit hyperactivity disorder	Attention deficit hyperactivity disorder	NA	_	_	_	_	_	_	_	yes
TPP1	GA	6638271	R/*	Neuronal ceroid lipofuscinosis, late infantile|Neuronal ceroid lipofuscinosis, juvenile|Neuronal ceroid lipofuscinosis|Lysosomal storage disease	Neuronal ceroid lipofuscinosis, late infantile	607998				y
TRIP11	GA	92471688	R/*	Achondrogenesis type 1A		604505				y
TRPA1	GA	72981323	R/*	Episodic pain syndrome|Paradoxical heat sensation, association with		604775	yes	_	_	_	_	_	_	_
TRPM2	CT	45838383	R/*	Amyotrophic lateral sclerosis and parkinson disease		NA	y	_	_	_	_	_	_	_
TTF2	TC	117624571	-	Autism		NA	denovo	_	_	_	_	_	_	_
TTN	CT	179554624	-	Tibial muscular dystrophy|Potential protein deficiency|Myopathy with early respiratory failure|Myopathy with cellular aggregates|Myopathy|Muscular dystrophy |Cardiomyopathy, hypertrophic|Cardiomyopathy, dilated|Arrhythmogenic right ventricular cardiomyopathy		188840	y
TULP3	GA	3046896	-	Glaucoma, primary open angle		NA	CNV	_	_	_	_	_	_	_
TXNDC3	CT	37936527	R/*	Ciliary dyskinesia, primary|Reduced expression of d7 isoform		607421				y
USH1C	CT	17527497	-	Usher syndrome 1c|Usher syndrome 1|Sector retinitis pigmentosa & hearing loss|Retinitis pigmentosa & hearing loss |Nonsyndromic deafness		605242				y
VWF	GA	6127609	R/*	Von Willebrand disease 2n/1|Von Willebrand disease 2n|Von Willebrand disease 2m |Von Willebrand disease 2c|Von Willebrand disease 2b-like|Von Willebrand disease 2b|Von Willebrand disease 2u|Von Willebrand disease 3 |Von Willebrand disease, association with|Von Willebrand disease, quantitative type, association with|Von Willebrand, Normandy variant|VWD type 2A|VWF type 2A|VWF type 2B|VWF type 2M|V…	Von Willebrand disease 3	613160				y
