# Supplementary material for: How well do whole exome sequencing results correlate with medical findings? A study of 89 Mayo Clinic Biobank samples
Source: Front Genet. 2015 Jul 24;6:244. doi: 10.3389/fgene.2015.00244 (PMC4513238; doi:10.3389/fgene.2015.00244)
Supplement: Table S14 — Tier-1 SNVs and indels for which no phenotypic match was evident. [file Table14.XLSX]

## Sheet: Sheet1
TIER 1 SNV files
Gender	HGMD match	OMIM match	GenotypeClass	Position	Effect	FunctionalClass	aminoAcids	geneList	HGMD_Disease	OMIMDisorder	Inheritance
M	no	no	CT	86645120	STOP_GAINED	NONSENSE	R/*	RASA1	5q14.3 neurocutaneous syndrome|Arteriovenous fistula|Arteriovenous malformation |Capillary malformation-arteriovenous malformation|Capillary malformations|Sturge-Weber syndrome	Parkes Weber slndrome, 608355 (3); Capillary	AD
F	no	no	GA	144811340	STOP_GAINED	NONSENSE	Q/*	FAM83H	Amelogenesis imperfecta, hypocalcified|Amelogenesis imperfecta, hypoplastic local	Amelogenesis imperfecta, type 3, 130900 (3)	AD
M	no	no	GA	49691057	SPLICE_SITE_DONOR	NONE	-	PRPH	Amyotrophic lateral sclerosis|High myopia	{Amyotrophic lateral sclerosis, susceptibility to}, 105400 (3)	AD
M	no	no	GA	16012594	STOP_GAINED	NONSENSE	R/*	MSR1	Atherosclerosis, increased risk, association with|Barrett oesophagus/oesophageal adenocarcinoma|Chronic obstructive pulmonary disease, in smokers, association with|Prostate cancer|Prostate cancer, association with	Prostate cancer, hereditary, 176807 (3); Barrett	AD
F	no	no	GA	16012594	STOP_GAINED	NONSENSE	R/*	MSR1	Atherosclerosis, increased risk, association with|Barrett oesophagus/oesophageal adenocarcinoma|Chronic obstructive pulmonary disease, in smokers, association with|Prostate cancer|Prostate cancer, association with	Prostate cancer, hereditary, 176807 (3); Barrett	AD
M	no	no	GA	16012594	STOP_GAINED	NONSENSE	R/*	MSR1	Atherosclerosis, increased risk, association with|Barrett oesophagus/oesophageal adenocarcinoma|Chronic obstructive pulmonary disease, in smokers, association with|Prostate cancer|Prostate cancer, association with	Prostate cancer, hereditary, 176807 (3); Barrett	AD
F	no	no	GA	16012594	STOP_GAINED	NONSENSE	R/*	MSR1	Atherosclerosis, increased risk, association with|Barrett oesophagus/oesophageal adenocarcinoma|Chronic obstructive pulmonary disease, in smokers, association with|Prostate cancer|Prostate cancer, association with	Prostate cancer, hereditary, 176807 (3); Barrett	AD
F	no	no	GT	9459570	STOP_GAINED	NONSENSE	E/*	PLCB4	Auriculocondylar syndrome	Auriculocondylar syndrome 2, 614669 (3)	AD
M	no	na	TC	117624571	SPLICE_SITE_DONOR	NONE	-	TTF2	Autism	NA	AD
F	no	no	GA	154681166	SPLICE_SITE_ACCEPTOR	NONE	-	DPP6	Autism spectrum disorder |Ventricular fibrillation, idiopathic	Ventricular fibrillation, paroxysmal familial, 2, 612956 (3)	AD
F	no	no	CT	14804953	SPLICE_SITE_DONOR	NONE	-	FREM1	Bifid nose, renal agenesis & anorectal malformations syndrome|Craniosynostosis, isolated metopic|Manitoba-oculo-tricho-anal syndrome	Bifid nose with or without anorectal and renal anomalies, 608980 (3);	AD
F	no	no	AT	31021568	STOP_GAINED	NONSENSE	K/*	ASXL1	Bohring-Opitz syndrome|Systemic mastocytosis with associated non-mast cell lineage disease	Bohring-Opitz syndrome, 605039 (3); Myelodysplastic syndrome,	AD
M	no	no	CT	31021130	STOP_GAINED	NONSENSE	Q/*	ASXL1	Bohring-Opitz syndrome|Systemic mastocytosis with associated non-mast cell lineage disease	Bohring-Opitz syndrome, 605039 (3); Myelodysplastic syndrome,	AD
M	no	no	GC	27019197	SPLICE_SITE_ACCEPTOR	NONE	-	CRYBA4	Cataract and microcornea|Cataract, lamellar|Microphthalmia	Cataract, lamellar 2, 610425 (3); Microphthalmia with cataract 4,	AD
M	no	no	GT	6358668	STOP_GAINED	NONSENSE	S/*	PITPNM3	Cone dystrophy, autosomal dominant|Cone dystrophy	Cone-rod dystrophy 5, 600977 (3)	AD
M	no	na	CT	117879001	SPLICE_SITE_ACCEPTOR	NONE	-	RAD21	Cornelia de Lange-like syndrome	Cornelia de Lange syndrome 4, 614701 (3)	AD
M	no	no	GA	67208848	SPLICE_SITE_DONOR	NONE	-	NOL3	Cortical myoclonus	Myoclonus, familial cortical, 614937 (3)	AD
M	no	no	GA	72981323	STOP_GAINED	NONSENSE	R/*	TRPA1	Episodic pain syndrome|Paradoxical heat sensation, association with	Episodic pain syndrome, familial, 615040 (3)	AD
F	no	no	GT	36563467	STOP_GAINED	NONSENSE	Y/*	COL8A2	Glaucoma, primary open angle|Fuchs corneal dystrophy	Corneal dystrophy, Fuchs endothelial, 1, 136800 (3); Corneal	AD
M	no	no	GT	81301551	STOP_GAINED	NONSENSE	E/*	BCMO1	Hypercarotenemia and hypovitaminosis A|Altered beta-carotene metabolism, association with	Hypercarotenemia and vitamin A deficiency, autosomal dominant,	AD
F	no	no	GA	47358997	STOP_GAINED	NONSENSE	Q/*	MYBPC3	Hypertrophic cardiomyopathy with inclusion body myositis|Increased left ventricular wall thickness|Left ventricle dysfunction in CAD, association with|Skeletal myopathy, association with|Sudden infant death syndrome |Dilated cardiomyopathy|Cardiomyopathy, left-ventricular noncompaction|Cardiomyopathy, left ventricular noncompaction|Cardiomyopathy, hypertrophic/dilated|Cardiomyopathy, hypertrophic…	Cardiomyopathy, familial hypertrophic, 4, 115197 (3);	AD
M	no	no	GA	47358997	STOP_GAINED	NONSENSE	Q/*	MYBPC3	Hypertrophic cardiomyopathy with inclusion body myositis|Increased left ventricular wall thickness|Left ventricle dysfunction in CAD, association with|Skeletal myopathy, association with|Sudden infant death syndrome |Dilated cardiomyopathy|Cardiomyopathy, left-ventricular noncompaction|Cardiomyopathy, left ventricular noncompaction|Cardiomyopathy, hypertrophic/dilated|Cardiomyopathy, hypertrophic…	Cardiomyopathy, familial hypertrophic, 4, 115197 (3);	AD
M	no	no	GA	47358997	STOP_GAINED	NONSENSE	Q/*	MYBPC3	Hypertrophic cardiomyopathy with inclusion body myositis|Increased left ventricular wall thickness|Left ventricle dysfunction in CAD, association with|Skeletal myopathy, association with|Sudden infant death syndrome |Dilated cardiomyopathy|Cardiomyopathy, left-ventricular noncompaction|Cardiomyopathy, left ventricular noncompaction|Cardiomyopathy, hypertrophic/dilated|Cardiomyopathy, hypertrophic…	Cardiomyopathy, familial hypertrophic, 4, 115197 (3);	AD
F	no	no	GA	47358997	STOP_GAINED	NONSENSE	Q/*	MYBPC3	Hypertrophic cardiomyopathy with inclusion body myositis|Increased left ventricular wall thickness|Left ventricle dysfunction in CAD, association with|Skeletal myopathy, association with|Sudden infant death syndrome |Dilated cardiomyopathy|Cardiomyopathy, left-ventricular noncompaction|Cardiomyopathy, left ventricular noncompaction|Cardiomyopathy, hypertrophic/dilated|Cardiomyopathy, hypertrophic…	Cardiomyopathy, familial hypertrophic, 4, 115197 (3);	AD
M	no	no	AG	10480101	SPLICE_SITE_DONOR	NONE	-	RP1L1	Macular dystrophy, occult|Potential protein deficiency	Occult macular dystrophy, 613587 (3)	AD
F	no	no	GA	52711549	STOP_GAINED	NONSENSE	C/*	KRT83	Monilethrix	Monilethrix, 158000 (3)	AD
M	no	no	GA	52711549	STOP_GAINED	NONSENSE	C/*	KRT83	Monilethrix	Monilethrix, 158000 (3)	AD
M	no	no	GA	52711549	STOP_GAINED	NONSENSE	C/*	KRT83	Monilethrix	Monilethrix, 158000 (3)	AD
F	no	no	GA	52711549	STOP_GAINED	NONSENSE	C/*	KRT83	Monilethrix	Monilethrix, 158000 (3)	AD
M	no	no	GA	52711549	STOP_GAINED	NONSENSE	C/*	KRT83	Monilethrix	Monilethrix, 158000 (3)	AD
M	no	no	GA	52711549	STOP_GAINED	NONSENSE	C/*	KRT83	Monilethrix	Monilethrix, 158000 (3)	AD
F	no	no	CA	52711747	STOP_GAINED	NONSENSE	E/*	KRT83	Monilethrix	Monilethrix, 158000 (3)	AD
M	no	no	CA	52711747	STOP_GAINED	NONSENSE	E/*	KRT83	Monilethrix	Monilethrix, 158000 (3)	AD
M	no	no	CA	52711747	STOP_GAINED	NONSENSE	E/*	KRT83	Monilethrix	Monilethrix, 158000 (3)	AD
F	no	no	GA	52711549	STOP_GAINED	NONSENSE	C/*	KRT83	Monilethrix	Monilethrix, 158000 (3)	AD
F	no	no	GA	52711549	STOP_GAINED	NONSENSE	C/*	KRT83	Monilethrix	Monilethrix, 158000 (3)	AD
F	no	no	AA	52711549	STOP_GAINED	NONSENSE	C/*	KRT83	Monilethrix	Monilethrix, 158000 (3)	AD
F	no	no	AG	52285209	START_LOST	MISSENSE	M/V	EFHC1	Myoclonic epilepsy, juvenile|Intractable epilepsy of infancy|Idiopathic epilepsy, generalised	{Myoclonic epilepsy, juvenile, susceptibility to, 1}, 254770 (3);	AD
M	no	no	CA	29455305	STOP_GAINED	NONSENSE	G/*	ALK	Neuroblastoma	{Neuroblastoma, susceptibility to, 3}, 613014 (3)	AD
F	no	no	CT	18898403	STOP_GAINED	NONSENSE	W/*	COMP	Pseudoachondroplasia|Multiple epiphyseal dysplasia|Early-onset osteoarthritis	Pseudoachondroplasia, 177170 (3); Epiphyseal dysplasia, multiple 1,	AD
M	no	no	CT	78164690	STOP_GAINED	NONSENSE	R/*	CARD14	Psoriasis, association with|Psoriasis|Pityriasis rubra pilaris	{Psoriasis susceptibility 2}, 602723 (3); Pityriasis rubra pilaris,	AD
M	no	no	TG	55705760	START_LOST	MISSENSE	M/R	SLC6A2	Reduced gene expression|Orthostatic intolerance and tachycardia|Major depression|Decreased transport activity|Attention-deficit hyperactivity disorder, association with	Orthostatic intolerance, 604715 (3)	AD
F	no	no	CA	182555149	STOP_GAINED	NONSENSE	E/*	RNASEL	Ribonuclease L deficiency, association with|Ribonuclease L deficiency|Prostate, cancer, protection against, association with|Prostate cancer, association with |Prostate cancer	Prostate cancer 1, 601518 (3)	AD
F	no	no	GA	57441459	STOP_GAINED	NONSENSE	R/*	MYO1A	Sensorineural deafness, nonsyndromic	Deafness, autosomal dominant 48, 607841 (3)	AD
M	no	na	CA	15555780	STOP_GAINED	NONSENSE	E/*	NBAS	Short stature, optic atrophy & Pelger-Huet	Short stature, optic nerve atrophy, and Pelger-Huet anomaly,	AD
F	no	na	TC	216090	SPLICE_SITE_DONOR	NONE	-	HBM	Thalassaemia alpha	NA	AD
F	no	no	CT	179554624	SPLICE_SITE_ACCEPTOR	NONE	-	TTN	Tibial muscular dystrophy|Potential protein deficiency|Myopathy with early respiratory failure|Myopathy with cellular aggregates|Myopathy|Muscular dystrophy |Cardiomyopathy, hypertrophic|Cardiomyopathy, dilated|Arrhythmogenic right ventricular cardiomyopathy	Cardiomyopathy, familial hypertrophic, 9, 613765 (3); Cardiomyopathy,	AD
M	no	no	GC	43488787	SPLICE_SITE_DONOR	NONE	-	POLR1C	Treacher-Collins syndrome	Treacher Collins syndrome 3, 248390 (3)	AD/AR
F	no	no	GT	11233876	STOP_GAINED	NONSENSE	E/*	LDLR	Stroke, increased risk, association with|Reduced plasma LDL cholesterol, association with|Increased plasma LDL cholesterol|Hypercholesterolaemia|Coronary artery disease, increased risk in low BMI individuals|Coronary artery disease, association with|Altered transcription	Hypercholesterolemia, familial, 143890 (3); LDL cholesterol	AD/AR
F	no	no	CT	57876689	STOP_GAINED	NONSENSE	R/*	EDN3	Waardenburg-Hirschsprung disease|Waardenburg syndrome 4B|Waardenburg syndrome 4|Shah-Waardenburg syndrome|Phenotype modification in HSCR|Hirschsprung disease|Central hypoventilation syndrome	Waardenburg syndrome, type 4B, 613265 (3); Central hypoventilation	AD/AR
F	no	no	AA	171605478	STOP_GAINED	NONSENSE	Q/*	MYOC	Glaucoma, primary open angle|Glaucoma, primary congenital |Glaucoma, open angle, juvenile onset|Glaucoma, narrow angle|Glaucoma 1, open angle, severity, association with|Glaucoma 1, open angle, association with|Glaucoma 1, open angle	Glaucoma 1A, primary open angle, 137750 (3)	digenic
F	no	na	CT	220284872	STOP_GAINED	NONSENSE	R/*	DES	Myopathy, skeletal|Myopathy, desmin related|Myofibrillar myopathy with arrhythmogenic right ventricular cardiomyopathy 7|Myofibrillar myopathy|Myocardial desminopathy|Heart dilation, association with|Desmin myopathy with cardiomyopathy|Cardiomyopathy, restrictive with atrioventricular block|Cardiomyopathy, hypertrophic|Cardiomyopathy, dilated|Cardiac conduction disease and cardiomyopathy|Arrhythm…	Myopathy, myofibrillar, 1, 601419 (3);	digenic
M	no	na	AA	152989470	SPLICE_SITE_DONOR	NONE	-	BCAP31	Liver disease, sensorineural deafness, dystonia & intellectual disability	NA	XLR
M	no	na	AA	152989470	SPLICE_SITE_DONOR	NONE	-	BCAP31	Liver disease, sensorineural deafness, dystonia & intellectual disability	NA	XLR
F	no	no	CT	55054238	START_LOST	MISSENSE	M/I	ALAS2	Sideroblastic anaemia, X-linked|Sideroblastic anaemia|Severe iron overload|Porphyria, X-linked without anaemia/iron overload|Porphyria, erythropoietic, modifier of	Anemia, sideroblastic, X-linked, 300751 (3); Protoporphyria,	XLD
F	no	no	GA	152861578	STOP_GAINED	NONSENSE	R/*	FAM58A	STAR syndrome(Toe syndactyly, telecanthus, and anogenital and renal malformations LL)	STAR syndrome, 300707 (3)	XLD
TIER 1 Indel files
Gender	HGMD or OMIM match	Start	Stop	Ref	Alt	Base-Length	Effect	geneList	HGMD_Disease	OMIM Phenotype	Inheritance
Female	no	50763778	50763778	G	GC	1	FRAME_SHIFT	NOD2	Incomplete penetrance|Impaired neutrophil responses, association with|IgE levels, association with|Granulomatous rosacea, association with|Granulomatous arthritis, paediatric |Gastric cancer, association with |Marginal zone lymphoma, association with|Monomicrobial bacterascites, in cirrhosis, association with.|Periodic fever, dermatitis and inflammatory polyarthritis|Sarcoidosis, early onset|Schi…	Sarcoidosis, early-onset	AD
Female	no	24811070	24811071	GG	G	1	FRAME_SHIFT	NEFL	Hereditary motor & sensory neuropathy|Charcot-Marie-Tooth disease 2|Charcot-Marie-Tooth disease 1|Charcot-Marie-Tooth disease |Axonal neuropathy, severe, early-onset|Altered promoter activity|NEFL variant	Charcot-Marie-Tooth disease, type 2E	AD
Female	no	27328975	27328976	CT	C	1	FRAME_SHIFT	ANKRD26	Thrombocytopaenia 2	Thrombocytopenia 2	AD
Female	no	24717559	24717560	AT	A	1	FRAME_SHIFT	SPECC1L	Oblique facial clefting	Facial clefting, oblique, 1	AD
Female	no	72997685	72997686	AC	A	1	FRAME_SHIFT	TSHZ1	Aural atresia, congenital	Aural atresia, congenital	AD
M	no	27366308	27366308	T	TA	1	FRAME_SHIFT	ANKRD26	Thrombocytopaenia 2	Thrombocytopenia 2	AD
Male	no	110231333	110231334	AG	A	1	FRAME_SHIFT	TRPV4	Motor neuropathy, distal hereditary|Parastremmatic dysplasia|Potential protein deficiency|Scapuloperoneal spinal muscular atrophy|Skeletal dysplasia & peripheral neuropathy|Spondyloepiphyseal dysplasia, Maroteaux type|Spondylometaphyseal dysplasia, Kozlowski type|Spondylometaphyseal dysplasia, Kozlowski type / brachyolmia|Motor & sensory neuropathy 2C|Metatropic dysplasia|Hyponatraemia, associati…	Spondylometaphyseal dysplasia, Kozlowski type	AD
M	no	39125461	39125461	A	AGA	2	FRAME_SHIFT	POU6F2	Wilms tumour	_	AD
M	no	39125463	39125464	CC	C	1	FRAME_SHIFT	POU6F2	Wilms tumour	_	AD
Female	no	64460550	64460550	T	TT	1	SPLICE_SITE_ACCEPTOR	SYNE2	Increased spine bone mineral density in men, association|Muscular dystrophy, Emery-Dreifuss	Emery-Dreifuss muscular dystrophy 5, autosomal dominant	AD
F	no	28647999	28647999	T	TTC	2	FRAME_SHIFT	DSC2	Arrhythmogenic right ventricular cardiomyopathy|Arrhythmogenic right ventricular dysplasia/cardiomyopathy|Cardiomyopathy, dilated	Arrhythmogenic right ventricular dysplasia 11 +/-palmoplantar keratoderma and woolly hair	AD
Male	no	64460550	64460550	T	TT	1	SPLICE_SITE_ACCEPTOR	SYNE2	Increased spine bone mineral density in men, association|Muscular dystrophy, Emery-Dreifuss	Emery-Dreifuss muscular dystrophy 5, autosomal dominant	AD
Female	no	75933443	75933456	CTTGGGGGCCCAGA	C	13	FRAME_SHIFT	HSPB1	Radiation-induced esophageal toxicity, association with|Peripheral neuropathy, early-onset|Neuropathy, distal hereditary motor|Lung cancer, association with|Distal motor neuropathy / Charcot-Marie-Tooth disease 2|Charcot-Marie-Tooth disease, axonal, type 2F.|Charcot-Marie-Tooth disease, axonal, type 2F|Charcot-Marie-Tooth disease 2|Charcot-Marie-Tooth disease|Amyotrophic lateral sclerosis	Neuropathy, distal hereditary motor, type IIB	AD
Female	no	29325809	29325810	GC	G	1	FRAME_SHIFT	RNF135	Overgrowth, dysmorphism and learning disability|Overgrowth, dysmorphism and learning disabilities	Macrocephaly, macrosomia, facial dysmorphism syndrome	AD
Male	no	148506242	148506247	TCATAA	T	5	FRAME_SHIFT	EZH2	Weaver syndrome	Weaver syndrome 2	AD
Male	no	10480295	10480295	T	TG	1	FRAME_SHIFT	RP1L1	Macular dystrophy, occult|Potential protein deficiency	Occult macular dystrophy	AD
Male	no	64460550	64460550	T	TT	1	SPLICE_SITE_ACCEPTOR	SYNE2	Increased spine bone mineral density in men, association|Muscular dystrophy, Emery-Dreifuss	Emery-Dreifuss muscular dystrophy 5, autosomal dominant	AD
M	no	62381083	62381083	T	TG	1	FRAME_SHIFT	ROM1	Potential protein deficiency|PRPH2-associated macular dystrophy modifier|Retinitis pigmentosa	Retinitis pigmentosa 7, digenic with 179605	AD
M	no	178969169	178969171	GTC	G	2	FRAME_SHIFT	PDE11A	Testicular germ cell tumour, association with|Prostate cancer, susceptibility to |Altered enzyme activity|Adrenocortical hyperplasia	Pigmented nodular adrenocortical disease, primary, 2	AD
Female	no	33134847	33134848	CA	C	1	FRAME_SHIFT	RP9	Retinitis pigmentosa	Retinitis pigmentosa 9	AD
F	no	5810055	5810062	GTACAAGT	G	7	SPLICE_SITE_DONOR	EVC	Weyers acrodental dysostosis|Ellis-van Creveld syndrome without lip/nail/dental abnormalities|Ellis-van Creveld syndrome	Weyers acrodental dysostosis	AD
F	no	103250839	103250839	C	CG	1	FRAME_SHIFT	RRM2B	Progressive external ophthalmoplegia, late-onset & fatigue|Progressive external ophthalmoplegia|Mitochondrial neurogastrointestinal encephalopathy|Mitochondrial DNA depletion syndrome, myopathic|Mitochondrial DNA depletion syndrome|Kearns-Sayre syndrome|Altered p53 binding	Progressive external ophthalmoplegia with mitochondrial DNA deletions, autosomal dominant, 5	AD
M	no	103250839	103250839	C	CG	1	FRAME_SHIFT	RRM2B	Progressive external ophthalmoplegia, late-onset & fatigue|Progressive external ophthalmoplegia|Mitochondrial neurogastrointestinal encephalopathy|Mitochondrial DNA depletion syndrome, myopathic|Mitochondrial DNA depletion syndrome|Kearns-Sayre syndrome|Altered p53 binding	Progressive external ophthalmoplegia with mitochondrial DNA deletions, autosomal dominant, 5	AD
M	no	3706163	3706163	G	GGAGC	4	FRAME_SHIFT	DNASE1	Systemic lupus erythematosus, association with|Systemic lupus erythematosus|Myocardial infarction, association with|Increased activity|Autoimmune thyroid disease	{Systemic lupus erythematosus, susceptibility to}	AD
M	no	67201726	67201726	G	GC	1	FRAME_SHIFT	HSF4	Cataract, age-related |Cataract, autosomal recessive|Cataract, lamellar|Cataract, marner|Cataract, total white	Cataract, lamellar or Cataract, Marner type	AD
M	no	103250839	103250839	C	CG	1	FRAME_SHIFT	RRM2B	Progressive external ophthalmoplegia, late-onset & fatigue|Progressive external ophthalmoplegia|Mitochondrial neurogastrointestinal encephalopathy|Mitochondrial DNA depletion syndrome, myopathic|Mitochondrial DNA depletion syndrome|Kearns-Sayre syndrome|Altered p53 binding	Progressive external ophthalmoplegia with mitochondrial DNA deletions, autosomal dominant, 5	AD
M	no	103250839	103250839	C	CG	1	FRAME_SHIFT	RRM2B	Progressive external ophthalmoplegia, late-onset & fatigue|Progressive external ophthalmoplegia|Mitochondrial neurogastrointestinal encephalopathy|Mitochondrial DNA depletion syndrome, myopathic|Mitochondrial DNA depletion syndrome|Kearns-Sayre syndrome|Altered p53 binding	Progressive external ophthalmoplegia with mitochondrial DNA deletions, autosomal dominant, 5	AD
F	no	91558462	91558463	CA	C	1	FRAME_SHIFT	DCN	Renal disease, slower progress in diabetes, association with|Congenital stromal dystrophy	Corneal dystrophy, congenital stromal	AD
M	no	103250839	103250839	C	CG	1	FRAME_SHIFT	RRM2B	Progressive external ophthalmoplegia, late-onset & fatigue|Progressive external ophthalmoplegia|Mitochondrial neurogastrointestinal encephalopathy|Mitochondrial DNA depletion syndrome, myopathic|Mitochondrial DNA depletion syndrome|Kearns-Sayre syndrome|Altered p53 binding	Progressive external ophthalmoplegia with mitochondrial DNA deletions, autosomal dominant, 5	AD
F	no	102826415	102826415	G	GC	1	FRAME_SHIFT	MMP13	Endometriosis progression, association with|Increased transcriptional activity|Metaphyseal anadysplasia|Spondyloepimetaphyseal dysplasia, Missouri type	Spondyloepimetaphyseal dysplasia, Missouri type or Metaphyseal anadysplasia 1	AD
M	no	20763685	20763686	AC	A	1	FRAME_SHIFT	GJB2	Non-syndromic hearing loss|Knuckle pads, leukonychia, sensorineural deafness|Knuckle pads, hyperkeratosis and deafness|Keratoderma, palmoplantar|Keratitis-ichthyosis-deafness syndrome|Ichthyosiform erythroderma, corneal involvement & deafness |Nonsyndromic hearing loss |Oral squamous cell carcinoma|Postnatal permanent childhood hearing impairment|Sensorineural hearing loss|Sensorineural hearing l…	Vohwinkel syndrome	AD
F	no	62381083	62381083	T	TG	1	FRAME_SHIFT	ROM1	Potential protein deficiency|PRPH2-associated macular dystrophy modifier|Retinitis pigmentosa	Retinitis pigmentosa 7, digenic with 179605	AD
F	no	103250839	103250839	C	CG	1	FRAME_SHIFT	RRM2B	Progressive external ophthalmoplegia, late-onset & fatigue|Progressive external ophthalmoplegia|Mitochondrial neurogastrointestinal encephalopathy|Mitochondrial DNA depletion syndrome, myopathic|Mitochondrial DNA depletion syndrome|Kearns-Sayre syndrome|Altered p53 binding	Progressive external ophthalmoplegia with mitochondrial DNA deletions, autosomal dominant, 5	AD
F	no	20763685	20763686	AC	A	1	FRAME_SHIFT	GJB2	Non-syndromic hearing loss|Knuckle pads, leukonychia, sensorineural deafness|Knuckle pads, hyperkeratosis and deafness|Keratoderma, palmoplantar|Keratitis-ichthyosis-deafness syndrome|Ichthyosiform erythroderma, corneal involvement & deafness |Nonsyndromic hearing loss |Oral squamous cell carcinoma|Postnatal permanent childhood hearing impairment|Sensorineural hearing loss|Sensorineural hearing l…	Vohwinkel syndrome	AD
M	no	35227007	35227011	TTGTC	T	4	FRAME_SHIFT	GJB4	Progressive symmetric erythrokeratodermia of Gottron|Erythrokeratodermia variabilis|Deafness	Erythrokeratodermia variabilis with erythema gyratum repens	AD/AR
F	no	35227007	35227011	TTGTC	T	4	FRAME_SHIFT	GJB4	Progressive symmetric erythrokeratodermia of Gottron|Erythrokeratodermia variabilis|Deafness	Erythrokeratodermia variabilis with erythema gyratum repens	AD/AR
Male	no	89986202	89986202	T	TC	1	FRAME_SHIFT	MC1R	Vitiligo protection|UV-induced skin damage, vulnerability to|Red hair, increased risk|Photoaging, association with|Melanoma, in CDKN2A mutation carriers, association with|Melanoma, association with|Melanoma |Increasing size of congenital melanocytic nevi, association with|Impaired activity|Basal cell carcinoma|Depression, association with|Ephelides, increased risk, association with|Fair hair, ass…	{Melanoma, cutaneous malignant, 5}	AD/AR
F	no	35227007	35227011	TTGTC	T	4	FRAME_SHIFT	GJB4	Progressive symmetric erythrokeratodermia of Gottron|Erythrokeratodermia variabilis|Deafness	Erythrokeratodermia variabilis with erythema gyratum repens	AD/AR
Male	no	55509694	55509695	AC	A	1	FRAME_SHIFT	PCSK9	LDL-cholesterol levels, association with|Low LDL cholesterol|Low LDL cholesterol, association|Low LDL cholesterol, association with|Lower plasma LDL-C levels, association with|Plasma lipid levels|Serum lipid parameters, association with|Increased IMT progression, association with|Hypocholesterolaemia|Atherosclerosis, severity, association with|Coronary heart disease, reduced risk, association wit…	Hypercholesterolemia, familial, 3 and {Low density lipoprotein cholesterol level QTL 1}	AD/AR
Male	no	35227009	35227013	GTCTG	G	4	FRAME_SHIFT	GJB4	Progressive symmetric erythrokeratodermia of Gottron|Erythrokeratodermia variabilis|Deafness	Erythrokeratodermia variabilis with erythema gyratum repens	AD/AR
Male	no	73118540	73118541	AG	A	1	FRAME_SHIFT	SPR	Tetrahydrobiopterin deficiency|Sepiapterin reductase deficiency|Reduced expression|Parkinsonism, early onset|Dystonia, dopa-responsive	Dystonia, dopa-responsive, due to sepiapterin reductase deficiency	AD/AR
Female	no	89985750	89985750	C	CA	1	FRAME_SHIFT	MC1R	Vitiligo protection|UV-induced skin damage, vulnerability to|Red hair, increased risk|Photoaging, association with|Melanoma, in CDKN2A mutation carriers, association with|Melanoma, association with|Melanoma |Increasing size of congenital melanocytic nevi, association with|Impaired activity|Basal cell carcinoma|Depression, association with|Ephelides, increased risk, association with|Fair hair, ass…	{Melanoma, cutaneous malignant, 5}	AD/AR
Female	no	35227009	35227013	GTCTG	G	4	FRAME_SHIFT	GJB4	Progressive symmetric erythrokeratodermia of Gottron|Erythrokeratodermia variabilis|Deafness	Erythrokeratodermia variabilis with erythema gyratum repens	AD/AR
F	no	160968828	160968829	TC	T	1	FRAME_SHIFT	LPA	Severe coronary artery disease, association with|Myocardial infaction, reduced risk, association with|Lp(a) deficiency|Lower plasma apo(a) concentration, association|Lower plasma apo(a) concentration|Increased plasma apo(a) concentration|Increased oxidized phospholipid levels, association with|Fish intake / LPA concentration, association with|Decreased translation	_	AD/AR
M	no	35227009	35227013	GTCTG	G	4	FRAME_SHIFT	GJB4	Progressive symmetric erythrokeratodermia of Gottron|Erythrokeratodermia variabilis|Deafness	Erythrokeratodermia variabilis with erythema gyratum repens	AD/AR
Male	no	32972746	32972746	A	AATTATATCTA	10	FRAME_SHIFT	BRCA2	Ovarian / peritoneal carcinoma|Oesophageal squamous cell carcinoma|Oesophageal carcinoma |Oesophageal cancer, association with|Ocular melanoma|Medulloblastoma |Male BC risk|Lung cancer |Lunc cancer|Liver cancer|Ovarian cancer|Ovarian carcinoma|Ovarian insufficiency, primary |Reactive lymphoid hyperplasia |Prostate cancer, high-grade|Prostate cancer |Promyelocytic leukemia |Potential protein defic…	Wilms tumor	AD/AR
F	no	35227009	35227013	GTCTG	G	4	FRAME_SHIFT	GJB4	Progressive symmetric erythrokeratodermia of Gottron|Erythrokeratodermia variabilis|Deafness	Erythrokeratodermia variabilis with erythema gyratum repens	AD/AR
M	no	35227007	35227011	TTGTC	T	4	FRAME_SHIFT	GJB4	Progressive symmetric erythrokeratodermia of Gottron|Erythrokeratodermia variabilis|Deafness	Erythrokeratodermia variabilis with erythema gyratum repens	AD/AR
Male	no	35227009	35227013	GTCTG	G	4	FRAME_SHIFT	GJB4	Progressive symmetric erythrokeratodermia of Gottron|Erythrokeratodermia variabilis|Deafness	Erythrokeratodermia variabilis with erythema gyratum repens	AD/AR
F	no	47545376	47545376	C	CC	1	SPLICE_SITE_ACCEPTOR	COL6A2	Ullrich congenital muscular dystrophy|Myosclerosis myopathy|Collagen VI deficiency|Bethlem myopathy	Ullrich congenital muscular dystrophy	AD/AR
Male	no	113519160	113519162	CCT	C	2	FRAME_SHIFT	PPP1R3A	Insulin resistance, association with|Insulin resistance|Glycemia variation, association with	Insulin resistance, severe, digenic	digenic
M	no	21054362	21054366	CACAA	C	4	FRAME_SHIFT	SLCO1B3	Rotor syndrome|Decreased protein expression|Altered substrate specificity	Hyperbilirubinemia, Rotor type, digenic	digenic
M	no	62381083	62381083	T	TG	1	FRAME_SHIFT	ROM1	Potential protein deficiency|PRPH2-associated macular dystrophy modifier|Retinitis pigmentosa	Retinitis pigmentosa 7, digenic with 179605	digenic
M	no	21008080	21008080	T	TAATTG	5	FRAME_SHIFT	SLCO1B3	Rotor syndrome|Decreased protein expression|Altered substrate specificity	Hyperbilirubinemia, Rotor type, digenic	digenic
F	no	113519160	113519162	CCT	C	2	FRAME_SHIFT	PPP1R3A	Insulin resistance, association with|Insulin resistance|Glycemia variation, association with	Insulin resistance, severe, digenic	digenic
F	no	62381083	62381083	T	TG	1	FRAME_SHIFT	ROM1	Potential protein deficiency|PRPH2-associated macular dystrophy modifier|Retinitis pigmentosa	Retinitis pigmentosa 7, digenic with 179605	digenic
